# Supplementary material for: Neuromodulation Through Magnetic Fields Irradiation with AT-04 Improves Hyperalgesia in a Rat Model of Neuropathic Pain via Descending Pain Modulatory Systems and Opioid Analgesia
Source: Cell Mol Neurobiol. 2023 Nov 7;43(8):4345–62. doi: 10.1007/s10571-023-01430-9 (PMC10660917; doi:10.1007/s10571-023-01430-9)
Supplement: Supplementary file 1 — Supplementary file1 (XLSX 76 kb) [file 10571_2023_1430_MOESM1_ESM.xlsx]

## Sheet: sheet information
Supplementary Information
	Article title
		Neuromodulation through Magnetic fields irradiation with AT-04 improves hyperalgesia in a rat model of neuropathic pain via descending pain modulatory systems and opioid analgesia.
	Journal name
		Cellular and Molecular Neurobiology
	Author name
		Tatsuro Kohno, Kaori Takaki, Kaori Kishita, Kazunori Mitsutake, Nozomu Tofuku, Iwao Kishita
	Corresponding author
		Iwao Kishita
	Affiliation of the corresponding author
		Peace of Mind Co., Ltd., 2-8-6 Tokuo, Kita-ku, Kumamoto City, Kumamoto, 861-5525, Japan
	e-mail address of the corresponding author
		biotechnology@p-mind.co.jp
File information
	File name
		SI_1
	Caption
		Analgesic Effects of Magnetic fields irradiation on PSL model rat. This Supplementary Information (SI) includes raw data and comprehensive statistical analysis information for detailed analysis of the reported results and supplementary information mentioned in the main manuscript.
	Groups
		G1	Sham surgery + non irradiated
		G2	Sham surgery + Sham deveice irradiated
		G3	Sham surgery + AT-04 irradiated
		G4	PSL surgery + non irradiated
		G5	PSL surgery + Sham deveice-irradiated
		G6	PSL surgery + AT-04 irradiated
	Sheet information
		Sheet name	analysed Date	analysed Groups
		sheet information	-	-
		Individual data	individual	all groups
		Paired t test of Pre-Post	pre - Day3	each groups
		95% Confidence Interval	individual	all groups
		Ordinary one-way ANOVA of D3_1	Day3	G1 vs G2 vs G3 vs G4 vs G5 vs G6
		Ordinary one-way ANOVA of D3_2	Day3	G1 vs G2 vs G3
		Ordinary one-way ANOVA of D3_3	Day3	G4 vs G5 vs G6
		Ordinary one-way ANOVA of D8	Day8	G1 vs G2 vs G3
		Ordinary one-way ANOVA of D12	Day12	G1 vs G2 vs G3
		Ordinary one-way ANOVA of D13	Day13	G1 vs G2 vs G3
		Ordinary one-way ANOVA of D15	Day15	G1 vs G2 vs G3
		2way ANOVA results	individual	all groups
		2way ANOVA Multiple comparisons	individual	all groups
		2way ANOVA Narrative results	individual	all groups
	Statistical analysis
		Prism 9 (Graphpad Software, USA)

## Sheet: Individual data
		G1 (Sham surgery + non irradiated)
		G1-1	G1-2	G1-3	G1-4	G1-5	G1-6	G1-7	Mean	SD
	Pre	17.2	17.2	17.2	19.4	15	15	15	16.5714	1.66304
	Day3	13	6.8	11	7.2	8.8	13	7.2	9.57143	2.74087
	Day5	14	6	12	7.2	8.8	13	6.8	9.68571	3.26161
	Day8	13	5.6	12	7.2	8.8	9.2	7.2	9	2.6808
	Day12	9.2	9.2	8.8	6.8	9.6	8	7.2	8.4	1.08321
	Day13	7.8	8.8	9.2	9.2	8.8	7.2	7.2	8.31429	0.893362
	Day15	8.8	10	9.6	8.8	10	8	7.2	8.91429	1.05108
		G2 (Sham surgery + Sham deveice irradiated)
		G2-1	G2-2	G2-3	G2-4	G2-5	G2-6	G2-7	Mean	SD
	Pre	21.6	18.4	26	14	17.2	19.4	19.4	19.4286	3.72814
	Day3	11	8.8	12	6.8	9.2	6.8	13	9.65714	2.44053
	Day5	11	7.2	13	6	7.2	6.8	14	9.31429	3.28199
	Day8	10	6.8	12	6.4	6.8	7.2	14	9.02857	3.01867
	Day12	9.2	8	12	6	7.6	7.2	14	9.14286	2.86057
	Day13	9.6	8	12	8	7.2	6.8	13	9.22857	2.41779
	Day15	9.2	9.2	12	8.8	6.4	7.2	12	9.25714	2.14698
		G3 (Sham surgery + AT-04 irradiated)
		G3-1	G3-2	G3-3	G3-4	G3-5	G3-6	G3-7	Mean	SD
	Pre	17.2	17.2	17.2	19.4	17.2	14	21.6	17.6857	2.33768
	Day3	8	12	12	6.8	11	6	12	9.68571	2.66297
	Day5	7.2	11	11	6.8	8	6.4	13	9.05714	2.57608
	Day8	7.2	13	10	7.2	8.8	6	13	9.31429	2.82337
	Day12	8	10.6	9.2	7.2	9.2	8	14	9.45714	2.28827
	Day13	7.6	8.4	9.2	7.2	11.2	7.6	12	9.02857	1.88831
	Day15	7.6	8.4	9.2	7.2	11	7.2	13	9.08571	2.19046
		G4 (PSL surgery + non irradiated)
		G4-1	G4-2	G4-3	G4-4	G4-5	G4-6	G4-7	Mean	SD
	Pre	19.4	12	26	16.2	23.8	19.4	13	18.5429	5.22394
	Day3	2.8	2.8	4	1.76	3.2	3.2	1.76	2.78857	0.808526
	Day5	3.2	2.8	3.2	1.76	4	2.4	1.88	2.74857	0.798904
	Day8	3.2	3.2	4.8	1.52	3.2	2.8	1.76	2.92571	1.087
	Day12	3.2	2.8	4	1.64	4	3.2	1.4	2.89143	1.03659
	Day13	3.2	3.2	4.8	1.64	4	2.8	1.88	3.07429	1.11246
	Day15	3.2	2.8	5.2	1.64	3.6	2.4	1.88	2.96	1.20643
		G5 (PSL surgery + Sham deveice-irradiated)
		G5-1	G5-2	G5-3	G5-4	G5-5	G5-6	G5-7	Mean	SD
	Pre	17.2	19.4	17.2	21.6	13	26	19.4	19.1143	4.0511
	Day3	1.76	2.8	2.8	3.6	3.2	3.6	2	2.82286	0.725482
	Day5	3.2	3.2	2	2.8	3.2	4	2.4	2.97143	0.647339
	Day8	3.6	2.8	1.64	2	3.2	2.8	1.76	2.54286	0.753253
	Day12	3.6	2.8	1.64	2.8	2.8	2.8	4	2.92	0.744401
	Day13	3.2	2	2.8	3.2	2	3.6	4	2.97143	0.760952
	Day15	2.8	2.8	2.4	3.2	2.4	2.8	3.6	2.85714	0.427618
		G6 (PSL surgery + AT-04 irradiated)
		G6-1	G6-2	G6-3	G6-4	G6-5	G6-6	G6-7	Mean	SD
	Pre	17.2	19.4	19.4	19.4	19.4	17.2	23.8	19.4	2.2
	Day3	3.2	2	3.2	2.4	2	2.8	4	2.8	0.730297
	Day5	3.2	2.4	3.6	1.88	2	2.8	4	2.84	0.803658
	Day8	7.6	6.8	5.2	3.6	5.2	4.8	6.8	5.71429	1.39932
	Day12	8	6.4	5.2	4.8	5.2	5.2	7.2	6	1.22202
	Day13	8	7.2	4.8	4.8	5.2	5.2	7.2	6.05714	1.35506
	Day15	7.2	7.2	4	5.2	6	4.4	7.6	5.94286	1.45012

## Sheet: Paired t test of Pre-Post
Data information
	Groups
		G1	Sham surgery + non irradiated
		G2	Sham surgery + Sham deveice irradiated
		G3	Sham surgery + AT-04 irradiated
		G4	PSL surgery + non irradiated
		G5	PSL surgery + Sham deveice-irradiated
		G6	PSL surgery + AT-04 irradiated
Paired t test
	Data point
		Column A	pre
		Column B	Post (Day 3)
	Table Analyzed		Pre-Post G1	Pre-Post G2	Pre-Post G3	Pre-Post G4	Pre-Post G5	Pre-Post G6
	Column B		Post	Post	Post	Post	Post	Post
	vs.		vs.	vs.	vs.	vs.	vs.	vs.
	Column A		Pre	Pre	Pre	Pre	Pre	Pre
	Paired t test
		P value	0.002	<0.001	<0.001	<0.001	<0.001	<0.001
		P value summary	**	***	***	***	***	***
		Significantly different (P < 0.05)?	Yes	Yes	Yes	Yes	Yes	Yes
		One- or two-tailed P value?	Two-tailed	Two-tailed	Two-tailed	Two-tailed	Two-tailed	Two-tailed
		t, df	t=5.297, df=6	t=9.168, df=6	t=7.809, df=6	t=9.008, df=6	t=11.25, df=6	t=22.22, df=6
		Number of pairs	7	7	7	7	7	7
	How big is the difference?
		Mean of differences (B - A)	-7	-9.771	-8	-15.75	-16.29	-16.6
		SD of differences	3.497	2.82	2.71	4.627	3.83	1.977
		SEM of differences	1.322	1.066	1.024	1.749	1.447	0.7471
		95% confidence interval	-10.23 to -3.766	-12.38 to -7.163	-10.51 to -5.493	-20.03 to -11.47	-19.83 to -12.75	-18.43 to -14.77
		R squared (partial eta squared)	0.8238	0.9334	0.9104	0.9311	0.9548	0.988
	How effective was the pairing?
		Correlation coefficient (r)	-0.2137	0.6541	0.4184	0.7732	0.3864	0.4564
		P value (one tailed)	0.32	0.06	0.18	0.02	0.2	0.15
		P value summary	ns	ns	ns	*	ns	ns
		Was the pairing significantly effective?	No	No	No	Yes	No	No

## Sheet: 95% Confidence Interval
Data information
Groups
G1 : Sham surgery + non irradiated
G2 : Sham surgery + Sham deveice irradiated
G3 : Sham surgery + AT-04 irradiated
G4 : PSL surgery + non irradiated
G5 : PSL surgery + Sham deveice-irradiated
G6 : PSL surgery + AT-04 irradiated
	G1			G2			G3			G4			G5			G6
	Mean	Upper Limit	Lower Limit	Mean	Upper Limit	Lower Limit	Mean	Upper Limit	Lower Limit	Mean	Upper Limit	Lower Limit	Mean	Upper Limit	Lower Limit	Mean	Upper Limit	Lower Limit
pre	16.5714	18.1095	15.0334	19.4286	22.8765	15.9806	17.6857	19.8477	15.5237	18.5429	23.3742	13.7115	19.1143	22.8609	15.3676	19.4	21.4347	17.3653
day 3	9.57143	12.1063	7.03654	9.65714	11.9143	7.40003	9.68571	12.1486	7.22287	2.78857	3.53633	2.04081	2.82286	3.49382	2.1519	2.8	3.47541	2.12459
day 5	9.68571	12.7022	6.66923	9.31429	12.3496	6.27896	9.05714	11.4396	6.67467	2.74857	3.48743	2.00971	2.97143	3.57012	2.37274	2.84	3.58326	2.09674
day 8	9	11.4793	6.52068	9.02857	11.8204	6.23677	9.31429	11.9255	6.7031	2.92571	3.93102	1.92041	2.54286	3.2395	1.84621	5.71429	7.00844	4.42013
day 12	8.4	9.4018	7.3982	9.14286	11.7884	6.49727	9.45714	11.5734	7.34084	2.89143	3.85011	1.93274	2.92	3.60846	2.23154	6	7.13018	4.86982
day 13	8.31429	9.14051	7.48806	9.22857	11.4647	6.99249	9.02857	10.775	7.28218	3.07429	4.10314	2.04543	2.97143	3.67519	2.26767	6.05714	7.31037	4.80392
day 15	8.91429	9.88637	7.9422	9.25714	11.2428	7.27152	9.08571	11.1115	7.05988	2.96	4.07576	1.84424	2.85714	3.25262	2.46166	5.94286	7.284	4.60172

## Sheet: Ordinary one-way ANOVA of D3_1
Data information
	Groups
		G1	Sham surgery + non irradiated
		G2	Sham surgery + Sham deveice irradiated
		G3	Sham surgery + AT-04 irradiated
		G4	PSL surgery + non irradiated
		G5	PSL surgery + Sham deveice-irradiated
		G6	PSL surgery + AT-04 irradiated
	Data point
		Column A	Day3	G1
		Column B	Day3	G2
		Column C	Day3	G3
		Column D	Day3	G4
		Column E	Day3	G5
		Column F	Day3	G6
ANOVA results
	Table Analyzed		Day3
	Data sets analyzed		A-F
	ANOVA summary
		F	26.43
		P value	<0.001
		P value summary	***
		Significant diff. among means (P < 0.05)?	Yes
		R squared	0.7859
	Brown-Forsythe test
		F (DFn, DFd)	3.753 (5, 36)
		P value	0.008
		P value summary	**
		Are SDs significantly different (P < 0.05)?	Yes
	Bartlett's test
		Bartlett's statistic (corrected)	21.44
		P value	<0.001
		P value summary	***
		Are SDs significantly different (P < 0.05)?	Yes
	ANOVA table		SS	DF	MS	F (DFn, DFd)	P value
		Treatment (between columns)	490.5	5	98.1	F (5, 36) = 26.43	P<0.001
		Residual (within columns)	133.6	36	3.712
		Total	624.1	41
	Data summary
		Number of treatments (columns)	6
		Number of values (total)	42
Multiple comparisons
	Number of families		1
	Number of comparisons per family		5
	Alpha		0.05
	Dunnett's multiple comparisons test		Mean Diff.	95.00% CI of diff.	Significant?	Summary	Adjusted P Value	A-?
		G1 vs. G2	-0.08571	-2.796 to 2.625	No	ns	>0.99	B	G2
		G1 vs. G3	-0.1143	-2.825 to 2.596	No	ns	>0.99	C	G3
		G1 vs. G4	6.783	4.072 to 9.493	Yes	***	<0.001	D	G4
		G1 vs. G5	6.749	4.038 to 9.459	Yes	***	<0.001	E	G5
		G1 vs. G6	6.771	4.061 to 9.482	Yes	***	<0.001	F	G6
	Test details		Mean 1	Mean 2	Mean Diff.	SE of diff.	n1	n2	q	DF
		G1 vs. G2	9.571	9.657	-0.08571	1.03	7	7	0.08323	36
		G1 vs. G3	9.571	9.686	-0.1143	1.03	7	7	0.111	36
		G1 vs. G4	9.571	2.789	6.783	1.03	7	7	6.586	36
		G1 vs. G5	9.571	2.823	6.749	1.03	7	7	6.553	36
		G1 vs. G6	9.571	2.8	6.771	1.03	7	7	6.575	36

## Sheet: Ordinary one-way ANOVA of D3_2
Data information
	Groups
		G1	Sham surgery + non irradiated
		G2	Sham surgery + Sham deveice irradiated
		G3	Sham surgery + AT-04 irradiated
	Data point
		Column A	Day3	G1
		Column B	Day3	G2
		Column C	Day3	G3
ANOVA results
	Table Analyzed		Day3 G1, G2, G3
	Data sets analyzed		A-C
	ANOVA summary
		F	0.003613
		P value	>0.99
		P value summary	ns
		Significant diff. among means (P < 0.05)?	No
		R squared	0.0004013
	Brown-Forsythe test
		F (DFn, DFd)	0.07232 (2, 18)
		P value	0.93
		P value summary	ns
		Are SDs significantly different (P < 0.05)?	No
	Bartlett's test
		Bartlett's statistic (corrected)	0.08008
		P value	0.96
		P value summary	ns
		Are SDs significantly different (P < 0.05)?	No
	ANOVA table		SS	DF	MS	F (DFn, DFd)	P value
		Treatment (between columns)	0.04952	2	0.02476	F (2, 18) = 0.003613	P>0.99
		Residual (within columns)	123.4	18	6.853
		Total	123.4	20
	Data summary
		Number of treatments (columns)	3
		Number of values (total)	21
Multiple comparisons
	Number of families		1
	Number of comparisons per family		2
	Alpha		0.05
	Dunnett's multiple comparisons test		Mean Diff.	95.00% CI of diff.	Significant?	Summary	Adjusted P Value	A-?
		G1 vs. G2	-0.08571	-3.442 to 3.271	No	ns	>0.99	B	G2
		G1 vs. G3	-0.1143	-3.471 to 3.242	No	ns	>0.99	C	G3
	Test details		Mean 1	Mean 2	Mean Diff.	SE of diff.	n1	n2	q	DF
		G1 vs. G2	9.571	9.657	-0.08571	1.399	7	7	0.06125	18
		G1 vs. G3	9.571	9.686	-0.1143	1.399	7	7	0.08167	18

## Sheet: Ordinary one-way ANOVA of D3_3
Data information
	Groups
		G4	PSL surgery + non irradiated
		G5	PSL surgery + Sham deveice-irradiated
		G6	PSL surgery + AT-04 irradiated
	Data point
		Column A	Day3	G4
		Column B	Day3	G5
		Column C	Day3	G6
ANOVA results
	Table Analyzed		Day3 G4, G5, G6
	Data sets analyzed		A-C
	ANOVA summary
		F	0.003735
		P value	>0.99
		P value summary	ns
		Significant diff. among means (P < 0.05)?	No
		R squared	0.0004149
	Brown-Forsythe test
		F (DFn, DFd)	0.01093 (2, 18)
		P value	0.99
		P value summary	ns
		Are SDs significantly different (P < 0.05)?	No
	Bartlett's test
		Bartlett's statistic (corrected)	0.08426
		P value	0.96
		P value summary	ns
		Are SDs significantly different (P < 0.05)?	No
	ANOVA table		SS	DF	MS	F (DFn, DFd)	P value
		Treatment (between columns)	0.004267	2	0.002133	F (2, 18) = 0.003735	P>0.99
		Residual (within columns)	10.28	18	0.5711
		Total	10.28	20
	Data summary
		Number of treatments (columns)	3
		Number of values (total)	21
Multiple comparisons
	Number of families		1
	Number of comparisons per family		2
	Alpha		0.05
	Dunnett's multiple comparisons test		Mean Diff.	95.00% CI of diff.	Significant?	Summary	Adjusted P Value	A-?
		G4 vs. G5	-0.03429	-1.003 to 0.9347	No	ns	>0.99	B	G5
		G4 vs. G6	-0.01143	-0.9804 to 0.9575	No	ns	>0.99	C	G6
	Test details		Mean 1	Mean 2	Mean Diff.	SE of diff.	n1	n2	q	DF
		G4 vs. G5	2.789	2.823	-0.03429	0.404	7	7	0.08488	18
		G4 vs. G6	2.789	2.8	-0.01143	0.404	7	7	0.02829	18

## Sheet: Ordinary one-way ANOVA of D8
Data information
	Groups
		G1	Sham surgery + non irradiated
		G2	Sham surgery + Sham deveice irradiated
		G3	Sham surgery + AT-04 irradiated
	Data point
		Column A	Day8	G1
		Column B	Day8	G2
		Column C	Day8	G3
ANOVA results
	Table Analyzed		Day8 G1 vs G2 vs G3
	Data sets analyzed		A-C
	ANOVA summary
		F	0.02613
		P value	0.97
		P value summary	ns
		Significant diff. among means (P < 0.05)?	No
		R squared	0.002895
	Brown-Forsythe test
		F (DFn, DFd)	0.03235 (2, 18)
		P value	0.97
		P value summary	ns
		Are SDs significantly different (P < 0.05)?	No
	Bartlett's test
		Bartlett's statistic (corrected)	0.07943
		P value	0.96
		P value summary	ns
		Are SDs significantly different (P < 0.05)?	No
	ANOVA table		SS	DF	MS	F (DFn, DFd)	P value
		Treatment (between columns)	0.4229	2	0.2114	F (2, 18) = 0.02613	P=0.97
		Residual (within columns)	145.6	18	8.09
		Total	146	20
	Data summary
		Number of treatments (columns)	3
		Number of values (total)	21
Multiple comparisons
	Number of families		1
	Number of comparisons per family		2
	Alpha		0.05
	Dunnett's multiple comparisons test		Mean Diff.	95.00% CI of diff.	Significant?	Summary	Adjusted P Value	A-?
		G1 vs. G2	-0.02857	-3.675 to 3.618	No	ns	>0.99	B	G2
		G1 vs. G3	-0.3143	-3.961 to 3.333	No	ns	0.97	C	G3
	Test details		Mean 1	Mean 2	Mean Diff.	SE of diff.	n1	n2	q	DF
		G1 vs. G2	9	9.029	-0.02857	1.52	7	7	0.01879	18
		G1 vs. G3	9	9.314	-0.3143	1.52	7	7	0.2067	18

## Sheet: Ordinary one-way ANOVA of D12
Data information
	Groups
		G1	Sham surgery + non irradiated
		G2	Sham surgery + Sham deveice irradiated
		G3	Sham surgery + AT-04 irradiated
	Data point
		Column A	Day12	G1
		Column B	Day12	G2
		Column C	Day12	G3
ANOVA results
	Table Analyzed		Day12 G1 vs G2 vs G3
	Data sets analyzed		A-C
	ANOVA summary
		F	0.4241
		P value	0.66
		P value summary	ns
		Significant diff. among means (P < 0.05)?	No
		R squared	0.045
	Brown-Forsythe test
		F (DFn, DFd)	0.9586 (2, 18)
		P value	0.4
		P value summary	ns
		Are SDs significantly different (P < 0.05)?	No
	Bartlett's test
		Bartlett's statistic (corrected)	4.626
		P value	0.1
		P value summary	ns
		Are SDs significantly different (P < 0.05)?	No
	ANOVA table		SS	DF	MS	F (DFn, DFd)	P value
		Treatment (between columns)	4.126	2	2.063	F (2, 18) = 0.4241	P=0.66
		Residual (within columns)	87.55	18	4.864
		Total	91.68	20
	Data summary
		Number of treatments (columns)	3
		Number of values (total)	21
Multiple comparisons
	Number of families		1
	Number of comparisons per family		2
	Alpha		0.05
	Dunnett's multiple comparisons test		Mean Diff.	95.00% CI of diff.	Significant?	Summary	Adjusted P Value	A-?
		G1 vs. G2	-0.7429	-3.571 to 2.085	No	ns	0.76	B	G2
		G1 vs. G3	-1.057	-3.885 to 1.771	No	ns	0.58	C	G3
	Test details		Mean 1	Mean 2	Mean Diff.	SE of diff.	n1	n2	q	DF
		G1 vs. G2	8.4	9.143	-0.7429	1.179	7	7	0.6301	18
		G1 vs. G3	8.4	9.457	-1.057	1.179	7	7	0.8967	18

## Sheet: Ordinary one-way ANOVA of D13
Data information
	Groups
		G1	Sham surgery + non irradiated
		G2	Sham surgery + Sham deveice irradiated
		G3	Sham surgery + AT-04 irradiated
	Data point
		Column A	Day13	G1
		Column B	Day13	G2
		Column C	Day13	G3
ANOVA results
	Table Analyzed		Day13 G1 vs G2 vs G3
	Data sets analyzed		A-C
	ANOVA summary
		F	0.4752
		P value	0.63
		P value summary	ns
		Significant diff. among means (P < 0.05)?	No
		R squared	0.05015
	Brown-Forsythe test
		F (DFn, DFd)	1.075 (2, 18)
		P value	0.36
		P value summary	ns
		Are SDs significantly different (P < 0.05)?	No
	Bartlett's test
		Bartlett's statistic (corrected)	4.819
		P value	0.09
		P value summary	ns
		Are SDs significantly different (P < 0.05)?	No
	ANOVA table		SS	DF	MS	F (DFn, DFd)	P value
		Treatment (between columns)	3.234	2	1.617	F (2, 18) = 0.4752	P=0.63
		Residual (within columns)	61.26	18	3.403
		Total	64.49	20
	Data summary
		Number of treatments (columns)	3
		Number of values (total)	21
Multiple comparisons
	Number of families		1
	Number of comparisons per family		2
	Alpha		0.05
	Dunnett's multiple comparisons test		Mean Diff.	95.00% CI of diff.	Significant?	Summary	Adjusted P Value	A-?
		G1 vs. G2	-0.9143	-3.280 to 1.451	No	ns	0.56	B	G2
		G1 vs. G3	-0.7143	-3.080 to 1.651	No	ns	0.7	C	G3
	Test details		Mean 1	Mean 2	Mean Diff.	SE of diff.	n1	n2	q	DF
		G1 vs. G2	8.314	9.229	-0.9143	0.9861	7	7	0.9272	18
		G1 vs. G3	8.314	9.029	-0.7143	0.9861	7	7	0.7244	18

[truncated: 4 more sheets: Ordinary one-way ANOVA of D15, 2way ANOVA results, 2way ANOVA Multiple comparisons, 2way ANOVA Narrative results]
