# Supplementary material for: Neuromodulation Through Magnetic Fields Irradiation with AT-04 Improves Hyperalgesia in a Rat Model of Neuropathic Pain via Descending Pain Modulatory Systems and Opioid Analgesia
Source: Cell Mol Neurobiol. 2023 Nov 7;43(8):4345–62. doi: 10.1007/s10571-023-01430-9 (PMC10660917; doi:10.1007/s10571-023-01430-9)
Supplement: Supplementary file 2 — Supplementary file2 (XLSX 110 kb) [file 10571_2023_1430_MOESM2_ESM.xlsx]

## Sheet: sheet information
Supplementary Information
	Article title
		Neuromodulation through Magnetic fields irradiation with AT-04 improves hyperalgesia in a rat model of neuropathic pain via descending pain modulatory systems and opioid analgesia.
	Journal name
		Cellular and Molecular Neurobiology
	Author name
		Tatsuro Kohno, Kaori Takaki, Kaori Kishita, Kazunori Mitsutake, Nozomu Tofuku, Iwao Kishita
	Corresponding author
		Iwao Kishita
	Affiliation of the corresponding author
		Peace of Mind Co., Ltd., 2-8-6 Tokuo, Kita-ku, Kumamoto City, Kumamoto, 861-5525, Japan
	e-mail address of the corresponding author
		biotechnology@p-mind.co.jp
File information
	File name
		SI_2
	Caption
		Effects of noradrenaline and serotonin receptor antagonists on the analgesic effects of AT-04 on PSL model rat. This Supplementary Information (SI) includes raw data and comprehensive statistical analysis information for detailed analysis of the reported results and supplementary information mentioned in the main manuscript.
	Groups
		G1	Sham surgery + solvent + sham device
		G2	PSL surgery + solvent + sham device
		G3	PSL surgery + solvent + AT-04
		G4	PSL surgery + WAY100635 (3mg/kg) + AT-04
		G5	PSL surgery + Yohimbine (3mg/kg)+ AT-04
		G6	PSL surgery + WAY100635 (3mg/kg) + Yohimbine (3mg/kg) + AT-04
	Sheet information
		Sheet name	analysed Date	analysed Groups
		sheet information	-	-
		Individual data	individual	all groups
		Paired t test of Pre-Post	pre - Day3	each groups
		95% Confidence Interval	individual	all groups
		Ordinary one-way ANOVA of D3	Day3	G1 vs G2 vs G3 vs G4 vs G5 vs G6
		Ordinary one-way ANOVA of D8_1	Day8	G3 vs G4 vs G6
		Ordinary one-way ANOVA of D8_2	Day8	G3 vs G5 vs G6
		Ordinary one-way ANOVA of D12_1	Day12	G3 vs G4 vs G6
		Ordinary one-way ANOVA of D12_2	Day12	G3 vs G5 vs G6
		Ordinary one-way ANOVA of D13_1	Day13	G3 vs G4 vs G6
		Ordinary one-way ANOVA of D13_2	Day13	G3 vs G5 vs G6
		Ordinary one-way ANOVA of D15_1	Day15	G3 vs G4 vs G6
		Ordinary one-way ANOVA of D15_2	Day15	G3 vs G5 vs G6
		2way ANOVA results_1	-	G1, G2, G3
		2way ANOVA MC_1	-	G1, G2, G3
		2way ANOVA Narrative results_1	-	G1, G2, G3
		2way ANOVA results_2	-	G2, G3, G4, G6
		2way ANOVA MC_2	-	G2, G3, G4, G6
		2way ANOVA Narrative results_2	-	G2, G3, G4, G6
		2way ANOVA results_3	-	G2, G3, G5, G6
		2way ANOVA MC_3	-	G2, G3, G5, G6
		2way ANOVA Narrative results_3	-	G2, G3, G5, G6
	Statistical analysis
		Prism 9 (Graphpad Software, USA)

## Sheet: Individual data
		G1 : sham surgery + solvent + sham device
		G1-1	G1-2	G1-3	G1-4	G1-5	G1-6	G1-7	G1-8	G1-9	G1-10	G1-11	G1-12	G1-13	G1-14	Mean	SD
	Pre	19.4	21.6	17.2	17.2	12	19.4	17.2	15	13	19.4	16.2	17.2	18.4	21.6	17.4857	2.8292
	Day3	10	12	13	13	8.8	12	12	9.2	15	13	10.2	11	13	15	11.9429	1.92702
	Day5	11	11	12	12	9.2	11	12	9.6	14	13	13	10.2	11.6	13	11.6143	1.38445
	Day8	9.2	12	13	11	8.8	14	14	9.2	13	11.6	10.6	9.6	13	15	11.7143	2.03162
	Day12	8.8	13	12	12	9.2	15	13	8.8	14	11.6	9.6	10.2	13	14	11.7286	2.08379
	Day13	9.2	11	13	13	8.8	13	13	9.2	15	12	10.2	10.6	13	13	11.7143	1.88061
	Day15	9.6	13	12	12	9.2	14	12	10	13	14	13	9.2	13	13	11.9286	1.71797
		G2 : PSL surgery + solvent + sham device
		G2-1	G2-2	G2-3	G2-4	G2-5	G2-6	G2-7	G2-8	G2-9	G2-10	G2-11	G2-12	G2-13	G2-14	Mean	SD
	Pre	13	26	9.2	12	14	17.2	14	26	14	15.2	12	15	16.2	19.4	15.9429	4.91367
	Day3	3.2	4.8	3.2	1.64	3.6	3.2	2.8	4.8	3.2	1.64	3.2	2.8	3.6	2.68	3.16857	0.914994
	Day5	3.2	4.4	2.4	1.88	4	3.2	2.4	4.4	4.8	1.64	2	3.08	2.8	2.68	3.06286	1.00604
	Day8	2.8	4.4	2.8	1.76	3.2	2	3.6	4.4	4	1.76	2.68	2.68	3.2	2.28	2.96857	0.886851
	Day12	3.2	4	2.4	1.64	3.2	2.8	3.2	4	4.8	1.64	2.16	2.8	3.2	2.8	2.98857	0.889381
	Day13	4	3.2	3.2	1.88	2.8	2.8	3.2	4.8	5.2	1.64	1.76	2	2.68	3.2	3.02571	1.07613
	Day15	3.6	3.6	2.8	1.88	3.2	3.2	3.2	4.8	5.6	1.52	1.64	2.28	2.4	2.8	3.03714	1.14601
		G3 : PSL surgery + solvent + AT-04
		G3-1	G3-2	G3-3	G3-4	G3-5	G3-6	G3-7	G3-8	G3-9	G3-10	G3-11	G3-12	G3-13	G3-14	Mean	SD
	Pre	17.2	26	17.2	8.8	14	20.2	10	16.2	21.6	13	18.4	19.4	15	13	16.4286	4.62026
	Day3	2.8	4.8	1.76	3.6	3.2	2.8	3.6	2.8	4.8	3.2	1.76	3.2	2.4	4	3.19429	0.934252
	Day5	3.2	4.4	1.88	3.2	3.2	2.8	3.2	3.2	4.8	2	1.76	3.2	3.6	3.2	3.11714	0.853945
	Day8	6.8	8	5.2	5.6	5.2	3.2	5.2	7.2	7.2	6.4	4	3.2	5.2	6	5.6	1.4634
	Day12	7.6	8.4	5.6	5.6	5.2	4	5.2	7.2	7.6	6.4	6.4	4.8	4.8	6	6.05714	1.27322
	Day13	8.4	8	6	4.8	5.6	4	5.2	7.6	7.6	6.4	6.4	4.8	4.4	4.8	6	1.43795
	Day15	8.8	7.6	6	4.4	6	4	4.8	9.2	7.6	6	6	4	4.8	4.8	6	1.7115
		G4 : PSL surgery + WAY100635 (3mg/kg) + AT-04
		G4-1	G4-2	G4-3	G4-4	G4-5	G4-6	G4-7	G4-8	G4-9	G4-10	G4-11	G4-12	G4-13	G4-14	Mean	SD
	Pre	19.4	14	14	9.2	19.4	14	12	14	16.2	21.6	15	15.2	16.2	21.6	15.8429	3.56753
	Day3	4.4	2.8	2	3.6	3.6	3.2	3.2	2.68	4.4	3.2	1.76	2.28	2.8	4.8	3.19429	0.907657
	Day5	4	3.2	1.76	3.6	3.6	2.8	3.6	1.76	4.8	2	2.16	2.4	3.6	4.8	3.14857	1.0315
	Day8	6	4.8	3.2	5.6	5.2	5.2	4	4.4	5.6	3.2	5.2	5.2	6	4.8	4.88571	0.903716
	Day12	6.8	5.2	2.8	5.6	5.2	4.8	4.4	5.2	6.8	4.8	4	6	6.8	3.6	5.14286	1.21384
	Day13	6.8	5.6	2.8	5.2	5.6	4.8	4.4	5.2	6.8	4.8	4.4	6.8	6	3.6	5.2	1.19486
	Day15	6.8	4.8	3.2	5.2	5.6	5.6	4.4	5.2	7.2	4.4	4.8	6	6	3.2	5.17143	1.16845
		G5 : PSL surgery + Yohimbine (3mg/kg)+ AT-04
		G5-1	G5-2	G5-3	G5-4	G5-5	G5-6	G5-7	G5-8	G5-9	G5-10	G5-11	G5-12	G5-13	G5-14	Mean	SD
	Pre	17.2	13	12	13	11	19.4	13	16.2	19.4	19.4	12	13	19.4	16.2	15.3	3.20936
	Day3	4	4.4	2	2.8	3.2	3.6	2.8	4.4	1.76	2.68	4	2.28	3.6	3.2	3.19429	0.851693
	Day5	4	4	1.76	3.2	3.6	3.2	2.4	4	1.64	2.8	4	3.2	3.2	2.8	3.12857	0.79012
	Day8	6.4	7.2	2.8	2.8	4.8	5.2	3.6	4.4	4.8	3.2	6	4.4	3.6	4	4.51429	1.33524
	Day12	6.8	7.2	2.8	3.2	5.2	5.2	2.8	5.6	7.2	2.68	4	4.4	4	5.2	4.73429	1.59504
	Day13	7.2	6.8	3.2	3.2	5.2	4.8	2.4	5.6	8	2.28	4.4	5.2	3.6	4.8	4.76286	1.74909
	Day15	7.2	7.2	2.8	3.6	5.6	4.6	2.4	4.8	7.6	2.16	4.8	5.2	3.6	5.2	4.76857	1.75315
		G6 : PSL surgery + WAY100635 (3mg/kg) + Yohimbine (3mg/kg) + AT-04
		G6-1	G6-2	G6-3	G6-4	G6-5	G6-6	G6-7	G6-8	G6-9	G6-10	G6-11	G6-12	G6-13	G6-14	Mean	SD
	Pre	14	15	15	19.4	17.2	15	23.8	19.4	19.4	14	20.6	13	17.2	18.4	17.2429	3.08463
	Day3	4	2	4	2	3.2	3.2	4.8	4	1.76	4	2.4	2.28	3.6	4	3.23143	0.974528
	Day5	3.6	2.4	4	1.76	3.6	3.6	4	4.4	1.64	3.2	2.16	2.28	3.6	4.4	3.18857	0.955686
	Day8	4.8	4.4	5.6	3.2	3.6	2.8	7.2	5.2	2.28	3.6	3.2	4.8	4.8	5.6	4.36286	1.33114
	Day12	4.8	5.2	5.2	2.8	4	3.2	7.6	4.8	2.8	5.6	2.8	4.4	4.8	7.2	4.65714	1.50982
	Day13	5.2	4.8	4.8	2.4	4	4	7.2	5.2	2.8	5.6	3.2	4.8	4	6.8	4.62857	1.37417
	Day15	4.8	4.8	5.2	2.4	4	3.6	7.2	6	2.68	5.6	3.2	5.2	3.6	6.4	4.62	1.43046

## Sheet: Paired t test of Pre-Post
Data information
	Groups
		G1	Sham surgery + solvent + sham device
		G2	PSL surgery + solvent + sham device
		G3	PSL surgery + solvent + AT-04
		G4	PSL surgery + WAY100635 (3mg/kg) + AT-04
		G5	PSL surgery + Yohimbine (3mg/kg)+ AT-04
		G6	PSL surgery + WAY100635 (3mg/kg) + Yohimbine (3mg/kg) + AT-04
Paired t test
	Data point
		Column A	pre
		Column B	Post (Day 3)
	Table Analyzed		Pre-Post G1	Pre-Post G2	Pre-Post G3	Pre-Post G4	Pre-Post G5	Pre-Post G6
	Column B		Post	Post	Post	Post	Post	Post
	vs.		vs.	vs.	vs.	vs.	vs.	vs.
	Column A		Pre	Pre	Pre	Pre	Pre	Pre
	Paired t test
		P value	<0.001	<0.001	<0.001	<0.001	<0.001	<0.001
		P value summary	***	***	***	***	***	***
		Significantly different (P < 0.05)?	Yes	Yes	Yes	Yes	Yes	Yes
		One- or two-tailed P value?	Two-tailed	Two-tailed	Two-tailed	Two-tailed	Two-tailed	Two-tailed
		t, df	t=7.351, df=13	t=10.93, df=13	t=10.92, df=13	t=14.44, df=13	t=13.68, df=13	t=16.75, df=13
		Number of pairs	14	14	14	14	14	14
	How big is the difference?
		Mean of differences (B - A)	-5.543	-12.77	-13.23	-12.65	-12.11	-14.01
		SD of differences	2.821	4.371	4.536	3.278	3.312	3.13
		SEM of differences	0.754	1.168	1.212	0.876	0.8852	0.8364
		95% confidence interval	-7.172 to -3.914	-15.30 to -10.25	-15.85 to -10.62	-14.54 to -10.76	-14.02 to -10.19	-15.82 to -12.20
		R squared (partial eta squared)	0.8061	0.9019	0.9016	0.9413	0.935	0.9557
	How effective was the pairing?
		Correlation coefficient (r)	0.3447	0.6531	0.1905	0.4334	0.01013	0.1115
		P value (one tailed)	0.11	0.006	0.26	0.06	0.49	0.35
		P value summary	ns	**	ns	ns	ns	ns
		Was the pairing significantly effective?	No	Yes	No	No	No	No

## Sheet: 95% Confidence Interval
Data information
Groups
G1 : Sham surgery + solvent + sham device
G2 : PSL surgery + solvent + sham device
G3 : PSL surgery + solvent + AT-04
G4 : PSL surgery + WAY100635 (3mg/kg) + AT-04
G5 : PSL surgery + Yohimbine (3mg/kg)+ AT-04
G6 : PSL surgery + WAY100635 (3mg/kg) + Yohimbine (3mg/kg) + AT-04
	G1			G2			G3			G4			G5			G6
	Mean	Upper Limit	Lower Limit	Mean	Upper Limit	Lower Limit	Mean	Upper Limit	Lower Limit	Mean	Upper Limit	Lower Limit	Mean	Upper Limit	Lower Limit	Mean	Upper Limit	Lower Limit
pre	17.4857	19.1192	15.8522	15.9429	18.7799	13.1058	16.4286	19.0962	13.7609	15.8429	17.9027	13.783	15.3	17.153	13.447	17.2429	19.0239	15.4618
day 3	11.9429	13.0555	10.8302	3.16857	3.69687	2.64027	3.19429	3.73371	2.65486	3.19429	3.71835	2.67022	3.19429	3.68604	2.70253	3.23143	3.7941	2.66875
day 5	11.6143	12.4136	10.8149	3.06286	3.64373	2.48199	3.11714	3.6102	2.62409	3.14857	3.74414	2.553	3.12857	3.58477	2.67237	3.18857	3.74037	2.63677
day 8	11.7143	12.8873	10.5413	2.96857	3.48062	2.45652	5.6	6.44494	4.75506	4.88571	5.4075	4.36392	4.51429	5.28523	3.74334	4.36286	5.13143	3.59428
day 12	11.7286	12.9317	10.5254	2.98857	3.50208	2.47506	6.05714	6.79228	5.32201	5.14286	5.84371	4.44201	4.73429	5.65523	3.81334	4.65714	5.52889	3.7854
day 13	11.7143	12.8001	10.6285	3.02571	3.64705	2.40437	6	6.83025	5.16975	5.2	5.88989	4.51011	4.76286	5.77275	3.75296	4.62857	5.422	3.83515
day 15	11.9286	12.9205	10.9366	3.03714	3.69883	2.37545	6	6.98819	5.01181	5.17143	5.84607	4.49679	4.76857	5.78081	3.75634	4.62	5.44592	3.79408

## Sheet: Ordinary one-way ANOVA of D3
Data information
	Groups
		G1	Sham surgery + solvent + sham device
		G2	PSL surgery + solvent + sham device
		G3	PSL surgery + solvent + AT-04
		G4	PSL surgery + WAY100635 (3mg/kg) + AT-04
		G5	PSL surgery + Yohimbine (3mg/kg)+ AT-04
		G6	PSL surgery + WAY100635 (3mg/kg) + Yohimbine (3mg/kg) + AT-04
	Data point
		Column A	Day3	G1
		Column B	Day3	G2
		Column C	Day3	G3
		Column D	Day3	G4
		Column E	Day3	G5
		Column F	Day3	G6
ANOVA results
	Table Analyzed		Day3
	Data sets analyzed		A-F
	ANOVA summary
		F	135.2
		P value	<0.001
		P value summary	***
		Significant diff. among means (P < 0.05)?	Yes
		R squared	0.8965
	Brown-Forsythe test
		F (DFn, DFd)	3.112 (5, 78)
		P value	0.01
		P value summary	*
		Are SDs significantly different (P < 0.05)?	Yes
	Bartlett's test
		Bartlett's statistic (corrected)	15.6
		P value	0.008
		P value summary	**
		Are SDs significantly different (P < 0.05)?	Yes
	ANOVA table		SS	DF	MS	F (DFn, DFd)	P value
		Treatment (between columns)	892.5	5	178.5	F (5, 78) = 135.2	P<0.001
		Residual (within columns)	103	78	1.32
		Total	995.5	83
	Data summary
		Number of treatments (columns)	6
		Number of values (total)	84
Multiple comparisons
	Number of families		1
	Number of comparisons per family		5
	Alpha		0.05
	Dunnett's multiple comparisons test		Mean Diff.	95.00% CI of diff.	Significant?	Summary	Adjusted P Value	A-?
		G1 vs. G2	8.774	7.660 to 9.889	Yes	***	<0.001	B	G2
		G1 vs. G3	8.749	7.634 to 9.863	Yes	***	<0.001	C	G3
		G1 vs. G4	8.749	7.634 to 9.863	Yes	***	<0.001	D	G4
		G1 vs. G5	8.749	7.634 to 9.863	Yes	***	<0.001	E	G5
		G1 vs. G6	8.711	7.597 to 9.826	Yes	***	<0.001	F	G6
	Test details		Mean 1	Mean 2	Mean Diff.	SE of diff.	n1	n2	q	DF
		G1 vs. G2	11.94	3.169	8.774	0.4343	14	14	20.2	78
		G1 vs. G3	11.94	3.194	8.749	0.4343	14	14	20.14	78
		G1 vs. G4	11.94	3.194	8.749	0.4343	14	14	20.14	78
		G1 vs. G5	11.94	3.194	8.749	0.4343	14	14	20.14	78
		G1 vs. G6	11.94	3.231	8.711	0.4343	14	14	20.06	78

## Sheet: Ordinary one-way ANOVA of D8_1
Data information
	Groups
		G3	PSL surgery + solvent + AT-04
		G4	PSL surgery + WAY100635 (3mg/kg) + AT-04
		G6	PSL surgery + WAY100635 (3mg/kg) + Yohimbine (3mg/kg) + AT-04
	Data point
		Column A	Day8	G3
		Column B	Day8	G4
		Column C	Day8	G6
ANOVA results
	Table Analyzed		Day8 G3 vs G4 vs G6
	Data sets analyzed		A-C
	ANOVA summary
		F	3.425
		P value	0.04
		P value summary	*
		Significant diff. among means (P < 0.05)?	Yes
		R squared	0.1494
	Brown-Forsythe test
		F (DFn, DFd)	1.551 (2, 39)
		P value	0.22
		P value summary	ns
		Are SDs significantly different (P < 0.05)?	No
	Bartlett's test
		Bartlett's statistic (corrected)	2.953
		P value	0.23
		P value summary	ns
		Are SDs significantly different (P < 0.05)?	No
	ANOVA table		SS	DF	MS	F (DFn, DFd)	P value
		Treatment (between columns)	10.8	2	5.4	F (2, 39) = 3.425	P=0.04
		Residual (within columns)	61.49	39	1.577
		Total	72.29	41
	Data summary
		Number of treatments (columns)	3
		Number of values (total)	42
Multiple comparisons
	Number of families		1
	Number of comparisons per family		2
	Alpha		0.05
	Dunnett's multiple comparisons test		Mean Diff.	95.00% CI of diff.	Significant?	Summary	Adjusted P Value	A-?
		G3 vs. G4	0.7143	-0.3749 to 1.803	No	ns	0.24	B	G4
		G3 vs. G6	1.237	0.1480 to 2.326	Yes	*	0.02	C	G6
	Test details		Mean 1	Mean 2	Mean Diff.	SE of diff.	n1	n2	q	DF
		G3 vs. G4	5.6	4.886	0.7143	0.4746	14	14	1.505	39
		G3 vs. G6	5.6	4.363	1.237	0.4746	14	14	2.607	39

## Sheet: Ordinary one-way ANOVA of D8_2
Data information
	Groups
		G3	PSL surgery + solvent + AT-04
		G5	PSL surgery + Yohimbine (3mg/kg)+ AT-04
		G6	PSL surgery + WAY100635 (3mg/kg) + Yohimbine (3mg/kg) + AT-04
	Data point
		Column A	Day8	G3
		Column B	Day8	G5
		Column C	Day8	G6
ANOVA results
	Table Analyzed		Day8 G3 vs G5 vs G6
	Data sets analyzed		A-C
	ANOVA summary
		F	3.358
		P value	0.05
		P value summary	*
		Significant diff. among means (P < 0.05)?	Yes
		R squared	0.1469
	Brown-Forsythe test
		F (DFn, DFd)	0.06980 (2, 39)
		P value	0.93
		P value summary	ns
		Are SDs significantly different (P < 0.05)?	No
	Bartlett's test
		Bartlett's statistic (corrected)	0.1485
		P value	0.93
		P value summary	ns
		Are SDs significantly different (P < 0.05)?	No
	ANOVA table		SS	DF	MS	F (DFn, DFd)	P value
		Treatment (between columns)	12.75	2	6.375	F (2, 39) = 3.358	P=0.05
		Residual (within columns)	74.05	39	1.899
		Total	86.8	41
	Data summary
		Number of treatments (columns)	3
		Number of values (total)	42
Multiple comparisons
	Number of families		1
	Number of comparisons per family		2
	Alpha		0.05
	Dunnett's multiple comparisons test		Mean Diff.	95.00% CI of diff.	Significant?	Summary	Adjusted P Value	A-?
		G3 vs. G5	1.086	-0.1095 to 2.281	No	ns	0.08	B	G5
		G3 vs. G6	1.237	0.04188 to 2.432	Yes	*	0.04	C	G6
	Test details		Mean 1	Mean 2	Mean Diff.	SE of diff.	n1	n2	q	DF
		G3 vs. G5	5.6	4.514	1.086	0.5208	14	14	2.085	39
		G3 vs. G6	5.6	4.363	1.237	0.5208	14	14	2.375	39

## Sheet: Ordinary one-way ANOVA of D12_1
Data information
	Groups
		G3	PSL surgery + solvent + AT-04
		G4	PSL surgery + WAY100635 (3mg/kg) + AT-04
		G6	PSL surgery + WAY100635 (3mg/kg) + Yohimbine (3mg/kg) + AT-04
	Data point
		Column A	Day12	G3
		Column B	Day12	G4
		Column C	Day12	G6
ANOVA results
	Table Analyzed		Day12 G3 vs G4 vs G6
	Data sets analyzed		A-C
	ANOVA summary
		F	3.949
		P value	0.03
		P value summary	*
		Significant diff. among means (P < 0.05)?	Yes
		R squared	0.1684
	Brown-Forsythe test
		F (DFn, DFd)	0.2019 (2, 39)
		P value	0.82
		P value summary	ns
		Are SDs significantly different (P < 0.05)?	No
	Bartlett's test
		Bartlett's statistic (corrected)	0.682
		P value	0.71
		P value summary	ns
		Are SDs significantly different (P < 0.05)?	No
	ANOVA table		SS	DF	MS	F (DFn, DFd)	P value
		Treatment (between columns)	14.15	2	7.074	F (2, 39) = 3.949	P=0.03
		Residual (within columns)	69.86	39	1.791
		Total	84.01	41
	Data summary
		Number of treatments (columns)	3
		Number of values (total)	42
Multiple comparisons
	Number of families		1
	Number of comparisons per family		2
	Alpha		0.05
	Dunnett's multiple comparisons test		Mean Diff.	95.00% CI of diff.	Significant?	Summary	Adjusted P Value	A-?
		G3 vs. G4	0.9143	-0.2467 to 2.075	No	ns	0.14	B	G4
		G3 vs. G6	1.4	0.2390 to 2.561	Yes	*	0.02	C	G6
	Test details		Mean 1	Mean 2	Mean Diff.	SE of diff.	n1	n2	q	DF
		G3 vs. G4	6.057	5.143	0.9143	0.5059	14	14	1.807	39
		G3 vs. G6	6.057	4.657	1.4	0.5059	14	14	2.767	39

## Sheet: Ordinary one-way ANOVA of D12_2
Data information
	Groups
		G3	PSL surgery + solvent + AT-04
		G5	PSL surgery + Yohimbine (3mg/kg)+ AT-04
		G6	PSL surgery + WAY100635 (3mg/kg) + Yohimbine (3mg/kg) + AT-04
	Data point
		Column A	Day12	G3
		Column B	Day12	G5
		Column C	Day12	G6
ANOVA results
	Table Analyzed		Day12 G3 vs G5 vs G6
	Data sets analyzed		A-C
	ANOVA summary
		F	4.036
		P value	0.03
		P value summary	*
		Significant diff. among means (P < 0.05)?	Yes
		R squared	0.1715
	Brown-Forsythe test
		F (DFn, DFd)	0.4410 (2, 39)
		P value	0.65
		P value summary	ns
		Are SDs significantly different (P < 0.05)?	No
	Bartlett's test
		Bartlett's statistic (corrected)	0.6675
		P value	0.72
		P value summary	ns
		Are SDs significantly different (P < 0.05)?	No
	ANOVA table		SS	DF	MS	F (DFn, DFd)	P value
		Treatment (between columns)	17.34	2	8.67	F (2, 39) = 4.036	P=0.03
		Residual (within columns)	83.78	39	2.148
		Total	101.1	41
	Data summary
		Number of treatments (columns)	3
		Number of values (total)	42
Multiple comparisons
	Number of families		1
	Number of comparisons per family		2
	Alpha		0.05
	Dunnett's multiple comparisons test		Mean Diff.	95.00% CI of diff.	Significant?	Summary	Adjusted P Value	A-?
		G3 vs. G5	1.323	0.05149 to 2.594	Yes	*	0.04	B	G5
		G3 vs. G6	1.4	0.1286 to 2.671	Yes	*	0.03	C	G6
	Test details		Mean 1	Mean 2	Mean Diff.	SE of diff.	n1	n2	q	DF
		G3 vs. G5	6.057	4.734	1.323	0.554	14	14	2.388	39
		G3 vs. G6	6.057	4.657	1.4	0.554	14	14	2.527	39

## Sheet: Ordinary one-way ANOVA of D13_1
Data information
	Groups
		G3	PSL surgery + solvent + AT-04
		G4	PSL surgery + WAY100635 (3mg/kg) + AT-04
		G6	PSL surgery + WAY100635 (3mg/kg) + Yohimbine (3mg/kg) + AT-04
	Data point
		Column A	Day13	G3
		Column B	Day13	G4
		Column C	Day13	G6
ANOVA results
	Table Analyzed		Day13 G3 vs G4 vs G6
	Data sets analyzed		A-C
	ANOVA summary
		F	3.702
		P value	0.03
		P value summary	*
		Significant diff. among means (P < 0.05)?	Yes
		R squared	0.1596
	Brown-Forsythe test
		F (DFn, DFd)	0.4649 (2, 39)
		P value	0.63
		P value summary	ns
		Are SDs significantly different (P < 0.05)?	No
	Bartlett's test
		Bartlett's statistic (corrected)	0.454
		P value	0.8
		P value summary	ns
		Are SDs significantly different (P < 0.05)?	No
	ANOVA table		SS	DF	MS	F (DFn, DFd)	P value
		Treatment (between columns)	13.29	2	6.644	F (2, 39) = 3.702	P=0.03
		Residual (within columns)	69.99	39	1.795
		Total	83.28	41
	Data summary
		Number of treatments (columns)	3
		Number of values (total)	42
Multiple comparisons
	Number of families		1
	Number of comparisons per family		2
	Alpha		0.05
	Dunnett's multiple comparisons test		Mean Diff.	95.00% CI of diff.	Significant?	Summary	Adjusted P Value	A-?
		G3 vs. G4	0.8	-0.3620 to 1.962	No	ns	0.21	B	G4
		G3 vs. G6	1.371	0.2094 to 2.533	Yes	*	0.02	C	G6
	Test details		Mean 1	Mean 2	Mean Diff.	SE of diff.	n1	n2	q	DF
		G3 vs. G4	6	5.2	0.8	0.5063	14	14	1.58	39
		G3 vs. G6	6	4.629	1.371	0.5063	14	14	2.709	39

[truncated: 12 more sheets: Ordinary one-way ANOVA of D13_2, Ordinary one-way ANOVA of D15_1, Ordinary one-way ANOVA of D15_2, 2way ANOVA results_1, 2way ANOVA MC_1, 2way ANOVA Narrative results_1, 2way ANOVA results_2, 2way ANOVA MC_2, 2way ANOVA Narrative result_2, 2way ANOVA results_3, 2way ANOVA MC_3, 2way ANOVA Narrative result_3]
