# Supplementary material for: Neuromodulation Through Magnetic Fields Irradiation with AT-04 Improves Hyperalgesia in a Rat Model of Neuropathic Pain via Descending Pain Modulatory Systems and Opioid Analgesia
Source: Cell Mol Neurobiol. 2023 Nov 7;43(8):4345–62. doi: 10.1007/s10571-023-01430-9 (PMC10660917; doi:10.1007/s10571-023-01430-9)
Supplement: Supplementary file 3 — Supplementary file3 (XLSX 140 kb) [file 10571_2023_1430_MOESM3_ESM.xlsx]

## Sheet: sheet information
Supplementary Information
	Article title
		Neuromodulation through Magnetic fields irradiation with AT-04 improves hyperalgesia in a rat model of neuropathic pain via descending pain modulatory systems and opioid analgesia.
	Journal name
		Cellular and Molecular Neurobiology
	Author name
		Tatsuro Kohno, Kaori Takaki, Kaori Kishita, Kazunori Mitsutake, Nozomu Tofuku, Iwao Kishita
	Corresponding author
		Iwao Kishita
	Affiliation of the corresponding author
		Peace of Mind Co., Ltd., 2-8-6 Tokuo, Kita-ku, Kumamoto City, Kumamoto, 861-5525, Japan
	e-mail address of the corresponding author
		biotechnology@p-mind.co.jp
File information
	File name
		SI_3
	Caption
		Magnetic fields irradiation with AT-04 increased the extracellular levels of 5-HT and NA in the spinal cord of PSL rat. This Supplementary Information (SI) includes raw data and comprehensive statistical analysis information for detailed analysis of the reported results and supplementary information mentioned in the main manuscript.
	Groups
		G1	G1 (Single Sham)
		G2	G2 (Single AT-04)
		G3	G3 (Repeat Sham)
		G4	G4 (Repeat AT-04)
	Sheet information
		Sheet name	analysed Date	analysed Groups
		sheet information	-	1
		Individual data of PWT	individual	all groups
		Paired t test of PWT	pre - Day3	all groups
		Individual data of 5HT	individual	all groups
		Unpaired t test of 5-HT_1	individual time point	G1 vs G2
		Unpaired t test of 5-HT_2	individual time point	G1 vs G3
		Unpaired t test of 5-HT_3	individual time point	G2 vs G4
		Unpaired t test of 5-HT_4	individual time point	G3 vs G4
		Unpaired t test of NA_1	individual time point	G1 vs G2
		Unpaired t test of NA_2	individual time point	G1 vs G3
		Unpaired t test of NA_3	individual time point	G2 vs G4
		Unpaired t test of NA_4	individual time point	G3 vs G4
		95% Confidence Interval of 5HT	individual	5HT of all groups
		2way ANOVA results_1	-	5HT of all groups
		2way ANOVA MC_1	-	5HT of all groups
		2way ANOVA Narrative results_1	-	5HT of all groups
		Individual data of NA	individual	NA of all groups
		95% Confidence Interval of NA	individual	NA of all groups
		2way ANOVA results_2	-	NA of all groups
		2way ANOVA MC_2	-	NA of all groups
		2way ANOVA Narrative results_2	-	NA of all groups
	Statistical analysis
		Prism 9 (Graphpad Software, USA)

## Sheet: Individual data of PWT
		G1 (Single Sham)
		G1-1	G1-2	G1-3	G1-4	G1-5	G1-6	G1-7	G1-8	G1-9	G1-10	G1-11	G1-12	Mean	SD
	Pre	21.6	19.4	15	13	23.8	21.6	17.2	17.2	26	17.2	19.4	19.4	19.2333	3.65696
	Day3	2.8	4	1.88	1.88	2	4	3.6	2.4	2.8	4	3.6	2	2.91333	0.883107
		G2 (Single AT-04)
		G2-1	G2-2	G2-3	G2-4	G2-5	G2-6	G2-7	G2-8	G2-9	G2-10	G2-11	G2-12	Mean	SD
	Pre	17.2	26	15	19.4	26	21.6	17.2	15	17.2	19.4	26	13	19.4167	4.56983
	Day3	2.4	3.2	2.8	1.76	3.2	4	1.76	3.2	3.6	2.8	3.6	3.2	2.96	0.69909
		G3 (Repeat Sham)
		G3-1	G3-2	G3-3	G3-4	G3-5	G3-6	G3-7	G3-8	G3-9	G3-10	G3-11	G3-12	Mean	SD
	Pre	19.4	15	23.8	17.2	13	17.2	21.6	17.2	18.4	19.4	15	15	17.6833	3.06589
	Day3	3.2	2.8	4	2.8	1.76	3.2	2.68	1.76	4	2.68	3.2	4	3.00667	0.767491
		G4 (Repeat AT-04)
		G4-1	G4-2	G4-3	G4-4	G4-5	G4-6	G4-7	G4-8	G4-9	G4-10	G4-11	G4-12	Mean	SD
	Pre	17.2	14	21.6	15	13	19.4	17.2	17.2	14	19.4	14	21.6	16.9667	3.02935
	Day3	3.6	2	3.6	2	1.88	3.6	1.64	3.2	2.8	3.2	4	3.6	2.92667	0.83118

## Sheet: Paired t test of PWT
Data information
	Groups
		G1	G1 (Single Sham)
		G2	G2 (Single AT-04)
		G3	G3 (Repeat Sham)
		G4	G4 (Repeat AT-04)
Paired t test
	Data point
		Column A	pre
		Column B	Post (Day 3)
	Table Analyzed		Pre-Post G1	Pre-Post G2	Pre-Post G3	Pre-Post G4
	Column B		Post	Post	Post	Post
	vs.		vs.	vs.	vs.	vs.
	Column A		Pre	Pre	Pre	Pre
	Paired t test
		P value	<0.001	<0.001	<0.001	<0.001
		P value summary	***	***	***	***
		Significantly different (P < 0.05)?	Yes	Yes	Yes	Yes
		One- or two-tailed P value?	Two-tailed	Two-tailed	Two-tailed	Two-tailed
		t, df	t=15.62, df=11	t=12.91, df=11	t=17.61, df=11	t=18.06, df=11
		Number of pairs	12	12	12	12
	How big is the difference?
		Mean of differences (B - A)	-16.32	-16.46	-14.68	-14.04
		SD of differences	3.62	4.417	2.887	2.693
		SEM of differences	1.045	1.275	0.8334	0.7775
		95% confidence interval	-18.62 to -14.02	-19.26 to -13.65	-16.51 to -12.84	-15.75 to -12.33
		R squared (partial eta squared)	0.9568	0.9381	0.9657	0.9674
	How effective was the pairing?
		Correlation coefficient (r)	0.1622	0.2918	0.3515	0.5191
		P value (one tailed)	0.31	0.18	0.13	0.04
		P value summary	ns	ns	ns	*
		Was the pairing significantly effective?	No	No	No	Yes

## Sheet: Individual data of 5HT
	Individual data of sham or AT-04 irradiation on extracellular levels of serotonin (5-HT) expressed in fmol/10 µL in the PSL rat spinal cord.																	Individual data of magnetic field irradiation with AT-04 on extracellular levels of serotonin (5-HT) expressed as a percentage of basal levels in the PSL rat spinal cord.
	Time (min)		G1 (Single Sham) : fmol/10 µL															Time (min)		G1 (Single Sham) % of basal levels
			G1-1	G1-2	G1-3	G1-4	G1-5	G1-6	G1-7	G1-8	G1-9	G1-10	G1-11	G1-12	Mean	SD				G1-1	G1-2	G1-3	G1-4	G1-5	G1-6	G1-7	G1-8	G1-9	G1-10	G1-11	G1-12	Mean	SD
		-30	1.65	2.55	2.16	2.46	2.61	2.26	2.44	1.72	1.85	1.75	3.09	3	2.295	0.486425			-30	101.227	105.809	103.846	92.8302	85.5738	107.619	102.954	102.381	94.3878	98.8701	108.803	116.279	101.715	8.10156
		0	1.63	2.41	2.08	2.65	3.05	2.1	2.37	1.68	1.96	1.77	2.84	2.58	2.26	0.464269			0	100	100	100	100	100	100	100	100	100	100	100	100	100	0
	irradiating	30	1.59	2.58	1.93	2.68	3.51	2.21	2.4	1.99	2.11	1.58	3.37	2.13	2.34	0.614314		irradiating	30	97.546	107.054	92.7885	101.132	115.082	105.238	101.266	118.452	107.653	89.2655	118.662	82.5581	103.058	11.3623
		60	1.81	2.46	1.42	2.52	2.77	2.12	2.49	1.86	1.87	1.53	3.04	2.47	2.19667	0.504315			60	111.043	102.075	68.2692	95.0943	90.8197	100.952	105.063	110.714	95.4082	86.4407	107.042	95.7364	97.3882	11.9607
		90	1.65	2.27	1.81	2.56	2.63	1.98	2.27	1.68	1.97	1.6	2.8	2.87	2.17417	0.458406			90	101.227	94.1909	87.0192	96.6038	86.2295	94.2857	95.7806	100	100.51	90.3955	98.5915	111.24	96.3395	6.84514
		120	1.63	2.06	1.99	2.43	2.49	1.95	2.43	1.88	2.04	1.41	3.07	1.95	2.11083	0.438706			120	100	85.4772	95.6731	91.6981	81.6393	92.8571	102.532	111.905	104.082	79.661	108.099	75.5814	94.1003	11.7138
		150	1.58	2.19	1.43	2.65	2.65	1.8	2.45	1.66	1.92	1.59	2.89	2.51	2.11	0.506503			150	96.9325	90.8714	68.75	100	86.8852	85.7143	103.376	98.8095	97.9592	89.8305	101.761	97.2868	93.1813	9.62148
		180	1.77	2.22	1.91	2.5	2.37	1.89	2.44	1.7	1.93	1.66	2.87	2.84	2.175	0.4272			180	108.589	92.1162	91.8269	94.3396	77.7049	90	102.954	101.19	98.4694	93.7853	101.056	110.078	96.8424	8.87269
		210	1.83	2.21	1.45	2.43	2.46	2.03	2.46	1.67	2	1.63	2.58	2.68	2.11917	0.411062			210	112.27	91.7012	69.7115	91.6981	80.6557	96.6667	103.797	99.4048	102.041	92.0904	90.8451	103.876	94.5631	11.3485
	Time (min)		G2 (Single AT-04) : fmol/10 µL															Time (min)		G2 (Single AT-04) % of basal levels
			G2-1	G2-2	G2-3	G2-4	G2-5	G2-6	G2-7	G2-8	G2-9	G2-10	G2-11	G2-12	Mean	SD				G2-1	G2-2	G2-3	G2-4	G2-5	G2-6	G2-7	G2-8	G2-9	G2-10	G2-11	G2-12	Mean	SD
		-30	1.19	1.7	2.91	1.8	2.17	3.39	1.75	2.05	1.54	1.97	1.75	2.81	2.08583	0.638385			-30	91.5385	94.4444	115.476	95.2381	91.9492	121.505	112.179	101.485	92.2156	102.604	97.7654	96.2329	101.053	10.0714
		0	1.3	1.8	2.52	1.89	2.36	2.79	1.56	2.02	1.67	1.92	1.79	2.92	2.045	0.499245			0	100	100	100	100	100	100	100	100	100	100	100	100	100	0
	irradiating	30	1.77	2.53	2.8	1.67	2.3	3.21	1.61	1.98	1.96	2.61	2.34	3.41	2.34917	0.588039		irradiating	30	136.154	140.556	111.111	88.3598	97.4576	115.054	103.205	98.0198	117.365	135.938	130.726	116.781	115.894	17.1768
		60	1.61	1.96	2.68	1.71	2.36	2.61	1.7	1.94	1.81	2.3	2.19	3.12	2.16583	0.465353			60	123.846	108.889	106.349	90.4762	100	93.5484	108.974	96.0396	108.383	119.792	122.346	106.849	107.124	10.9365
		90	1.36	1.55	2.41	1.91	2.31	2.9	1.63	1.99	1.76	2.06	1.68	3.1	2.055	0.536716			90	104.615	86.1111	95.6349	101.058	97.8814	103.943	104.487	98.5149	105.389	107.292	93.8547	106.164	100.412	6.27178
		120	1	1.42	2.38	1.86	2.34	2.9	1.77	1.88	1.52	2	1.61	2.75	1.9525	0.556876			120	76.9231	78.8889	94.4444	98.4127	99.1525	103.943	113.462	93.0693	91.018	104.167	89.9441	94.1781	94.8002	10.2944
		150	1	1.76	2.5	1.88	2.24	2.41	1.61	1.94	1.54	1.83	1.66	2.86	1.93583	0.499972			150	76.9231	97.7778	99.2063	99.4709	94.9153	86.3799	103.205	96.0396	92.2156	95.3125	92.7374	97.9452	94.3441	6.95029
		180	1.43	1.3	2.29	1.94	2.42	2.36	1.66	2.1	1.61	2.1	1.64	2.82	1.9725	0.456192			180	110	72.2222	90.873	102.646	102.542	84.5878	106.41	103.96	96.4072	109.375	91.6201	96.5753	97.2683	11.1023
		210	1.14	1.64	2.45	1.76	2.37	2.42	1.59	1.99	1.5	2	1.87	2.88	1.9675	0.489845			210	87.6923	91.1111	97.2222	93.1217	100.424	86.7384	101.923	98.5149	89.8204	104.167	104.469	98.6301	96.1528	6.27188
	Time (min)		G3 (Repeat Sham) : fmol/10 µL															Time (min)		G3 (Repeat Sham) % of basal levels
			G3-1	G3-2	G3-3	G3-4	G3-5	G3-6	G3-7	G3-8	G3-9	G3-10	G3-11	G3-12	Mean	SD				G3-1	G3-2	G3-3	G3-4	G3-5	G3-6	G3-7	G3-8	G3-9	G3-10	G3-11	G3-12	Mean	SD
		-30	3.98	1.99	2.63	2.98	2.66	2.52	2.53	1.76	2.25	2.08	2.27	2.37	2.50167	0.570563			-30	116.374	92.1296	98.1343	96.7532	98.8848	92.6471	101.2	96.1749	97.4026	94.1176	122.703	110.748	101.439	9.82985
		0	3.42	2.16	2.68	3.08	2.69	2.72	2.5	1.83	2.31	2.21	1.85	2.14	2.46583	0.478871			0	100	100	100	100	100	100	100	100	100	100	100	100	100	0
	irradiating	30	3.95	1.99	2.79	3.02	2.73	2.58	2.59	1.93	2.43	2.2	2.06	2.1	2.53083	0.56781		irradiating	30	115.497	92.1296	104.104	98.0519	101.487	94.8529	103.6	105.464	105.195	99.5475	111.351	98.1308	102.451	6.61758
		60	3.02	2.03	2.49	3.24	2.73	2.67	2.62	1.86	2.3	2.09	2.02	1.81	2.40667	0.462686			60	88.3041	93.9815	92.9104	105.195	101.487	98.1618	104.8	101.639	99.5671	94.5701	109.189	84.5794	97.8654	7.2539
		90	2.7	2.06	2.48	2.83	2.53	2.98	2.6	1.84	2.33	2.12	1.8	2.14	2.3675	0.381626			90	78.9474	95.3704	92.5373	91.8831	94.052	109.559	104	100.546	100.866	95.9276	97.2973	100	96.7488	7.55025
		120	3.01	2.04	2.53	3.01	2.72	2.76	2.59	1.72	2.38	2.12	1.74	2.06	2.39	0.452267			120	88.0117	94.4444	94.403	97.7273	101.115	101.471	103.6	93.9891	103.03	95.9276	94.0541	96.2617	97.0029	4.58138
		150	2.62	1.96	2.62	3.04	2.67	2.74	2.47	1.76	2.34	2.19	1.61	2.09	2.3425	0.429717			150	76.6082	90.7407	97.7612	98.7013	99.2565	100.735	98.8	96.1749	101.299	99.095	87.027	97.6636	95.3219	7.20112
		180	2.39	2.02	2.38	3.33	2.87	2.51	2.31	1.69	2.03	2.23	2	2.11	2.3225	0.436184			180	69.883	93.5185	88.806	108.117	106.691	92.2794	92.4	92.3497	87.8788	100.905	108.108	98.5981	94.9613	10.7521
		210	3	1.8	2.64	3.12	2.56	2.75	2.14	1.86	2.27	2.13	2.02	2.37	2.38833	0.430303			210	87.7193	83.3333	98.5075	101.299	95.1673	101.103	85.6	101.639	98.2684	96.3801	109.189	110.748	97.4128	8.54326
	Time (min)		G4 (Repeat AT-04) : fmol/10 µL															Time (min)		G4 (Repeat AT-04) % of basal levels
			G4-1	G4-2	G4-3	G4-4	G4-5	G4-6	G4-7	G4-8	G4-9	G4-10	G4-11	G4-12	Mean	SD				G4-1	G4-2	G4-3	G4-4	G4-5	G4-6	G4-7	G4-8	G4-9	G4-10	G4-11	G4-12	Mean	SD
		-30	2.11	4.28	2.26	2.23	2.34	2.49	1.87	2.11	1.74	1.94	2.2	1.69	2.27167	0.676714			-30	119.886	133.75	100.444	86.7704	90.3475	103.32	101.081	102.927	98.3051	101.042	95.6522	97.6879	102.601	12.6875
		0	1.76	3.2	2.25	2.57	2.59	2.41	1.85	2.05	1.77	1.92	2.3	1.73	2.2	0.44399			0	100	100	100	100	100	100	100	100	100	100	100	100	100	0
	irradiating	30	2.42	4.18	2.46	2.62	2.91	2.46	1.83	2.22	2.04	2.77	2.77	2.09	2.56417	0.60437		irradiating	30	137.5	130.625	109.333	101.946	112.355	102.075	98.9189	108.293	115.254	144.271	120.435	120.809	116.818	14.4946
		60	2.34	3.78	2.35	2.63	2.49	2.44	1.73	2.29	1.91	2.37	2.75	1.85	2.41083	0.530753			60	132.955	118.125	104.444	102.335	96.139	101.245	93.5135	111.707	107.91	123.438	119.565	106.936	109.859	11.7227
		90	2.27	3.03	2.12	2.22	2.84	1.94	1.92	2.06	1.99	1.99	2.21	1.89	2.20667	0.364276			90	128.977	94.6875	94.2222	86.3813	109.653	80.4979	103.784	100.488	112.429	103.646	96.087	109.249	101.675	12.8267
		120	2.23	2.61	2.2	2.63	2.54	1.91	1.7	2.12	1.73	2.06	2.61	1.95	2.19083	0.341133			120	126.705	81.5625	97.7778	102.335	98.0695	79.2531	91.8919	103.415	97.7401	107.292	113.478	112.717	101.02	13.3628
		150	2.26	2.65	2.19	2.41	2.56	2.19	1.69	2.3	1.83	2.03	2.5	1.7	2.1925	0.324069			150	128.409	82.8125	97.3333	93.7743	98.8417	90.8714	91.3514	112.195	103.39	105.729	108.696	98.2659	100.972	11.9398
		180	2.32	2.63	2.15	2.2	2.34	2.31	1.5	2.14	1.79	2.09	2.64	1.46	2.13083	0.380322			180	131.818	82.1875	95.5556	85.6031	90.3475	95.8506	81.0811	104.39	101.13	108.854	114.783	84.3931	97.9995	15.1898
		210	1.93	3.33	2.28	2.32	2.39	2.11	1.61	2.13	1.79	2	2.25	1.56	2.14167	0.461929			210	109.659	104.062	101.333	90.2724	92.278	87.5519	87.027	103.902	101.13	104.167	97.8261	90.1734	97.4486	7.66412

## Sheet: Unpaired t test of 5-HT_1
Data information
	Groups
		G1	G1 (Single Sham)
		G2	G2 (Single AT-04)
Unpaired t test
	Table Analyzed		30min irrad. 5-HT G1 vs G2	after irrad. 30min 5-HT G1 vs G2	after irrad. 60min 5-HT G1 vs G2	after irrad. 90min 5-HT G1 vs G2	after irrad. 120min 5-HT G1 vs G2	after irrad. 150min 5-HT G1 vs G2	after irrad. 180min 5-HT G1 vs G2
	Column A		G1	G1	G1	G1	G1	G1	G1
	vs.		vs.	vs.	vs.	vs.	vs.	vs.	vs.
	Column B		G2	G2	G2	G2	G2	G2	G2
	Unpaired t test
		P value	0.04	0.05	0.14	0.88	0.74	0.92	0.68
		P value summary	*	*	ns	ns	ns	ns	ns
		Significantly different (P < 0.05)?	Yes	Yes	No	No	No	No	No
		One- or two-tailed P value?	Two-tailed	Two-tailed	Two-tailed	Two-tailed	Two-tailed	Two-tailed	Two-tailed
		t, df	t=2.159, df=22	t=2.080, df=22	t=1.524, df=22	t=0.1536, df=22	t=0.3333, df=22	t=0.1015, df=22	t=0.4205, df=22
	How big is the difference?
		Mean of column A	103.1	97.38	96.33	94.11	93.19	96.85	94.57
		Mean of column B	115.9	107.1	100.4	94.8	94.33	97.27	96.14
		Difference between means (A - B) ± SEM	-12.83 ± 5.945	-9.725 ± 4.676	-4.083 ± 2.680	-0.6917 ± 4.503	-1.142 ± 3.426	-0.4167 ± 4.106	-1.575 ± 3.745
		95% confidence interval	-25.16 to -0.5033	-19.42 to -0.02698	-9.640 to 1.474	-10.03 to 8.646	-8.246 to 5.963	-8.932 to 8.098	-9.342 to 6.192
		R squared (eta squared)	0.1748	0.1643	0.09548	0.001071	0.005023	0.0004679	0.007975
	F test to compare variances
		F, DFn, Dfd	2.282, 11, 11	1.196, 11, 11	1.188, 11, 11	1.291, 11, 11	1.913, 11, 11	1.562, 11, 11	3.265, 11, 11
		P value	0.19	0.77	0.78	0.68	0.3	0.47	0.06
		P value summary	ns	ns	ns	ns	ns	ns	ns
		Significantly different (P < 0.05)?	No	No	No	No	No	No	No
	Data analyzed
		Sample size, column A	12	12	12	12	12	12	12
		Sample size, column B	12	12	12	12	12	12	12

## Sheet: Unpaired t test of 5-HT_2
Data information
	Groups
		G1	G1 (Single Sham)
		G3	G3 (Repeat Sham)
Unpaired t test
	Table Analyzed		30min irrad. 5-HT G1 vs G3	after irrad. 30min 5-HT G1 vs G3	after irrad. 60min 5-HT G1 vs G3	after irrad. 90min 5-HT G1 vs G3	after irrad. 120min 5-HT G1 vs G3	after irrad. 150min 5-HT G1 vs G3	after irrad. 180min 5-HT G1 vs G3
	Column A		G1	G1	G1	G1	G1	G1	G1
	vs.		vs.	vs.	vs.	vs.	vs.	vs.	vs.
	Column B		G3	G3	G3	G3	G3	G3	G3
	Unpaired t test
		P value	0.87	0.9	0.89	0.43	0.54	0.64	0.5
		P value summary	ns	ns	ns	ns	ns	ns	ns
		Significantly different (P < 0.05)?	No	No	No	No	No	No	No
		One- or two-tailed P value?	Two-tailed	Two-tailed	Two-tailed	Two-tailed	Two-tailed	Two-tailed	Two-tailed
		t, df	t=0.1624, df=22	t=0.1218, df=22	t=0.1415, df=22	t=0.7968, df=22	t=0.6148, df=22	t=0.4699, df=22	t=0.6929, df=22
	How big is the difference?
		Mean of column A	103.1	97.38	96.33	94.11	93.19	96.85	94.57
		Mean of column B	102.5	97.88	96.75	97	95.33	94.96	97.41
		Difference between means (A - B) ± SEM	0.6167 ± 3.798	-0.4917 ± 4.036	-0.4167 ± 2.944	-2.892 ± 3.629	-2.133 ± 3.470	1.892 ± 4.025	-2.842 ± 4.101
		95% confidence interval	-7.260 to 8.494	-8.862 to 7.879	-6.523 to 5.689	-10.42 to 4.635	-9.329 to 5.063	-6.457 to 10.24	-11.35 to 5.663
		R squared (eta squared)	0.001197	0.0006741	0.0009095	0.02805	0.01689	0.009938	0.02136
	F test to compare variances
		F, DFn, Dfd	2.944, 11, 11	2.718, 11, 11	1.223, 11, 11	6.535, 11, 11	1.779, 11, 11	1.462, 11, 11	1.766, 11, 11
		P value	0.09	0.11	0.74	0.004	0.35	0.54	0.36
		P value summary	ns	ns	ns	**	ns	ns	ns
		Significantly different (P < 0.05)?	No	No	No	Yes	No	No	No
	Data analyzed
		Sample size, column A	12	12	12	12	12	12	12
		Sample size, column B	12	12	12	12	12	12	12

## Sheet: Unpaired t test of 5-HT_3
Data information
	Groups
		G2	G2 (Single AT-04)
		G4	G4 (Repeat AT-04)
Unpaired t test
	Table Analyzed		30min irrad. 5-HT G2 vs G4	after irrad. 30min 5-HT G2 vs G4	after irrad. 60min 5-HT G2 vs G4	after irrad. 90min 5-HT G2 vs G4	after irrad. 120min 5-HT G2 vs G4	after irrad. 150min 5-HT G2 vs G4	after irrad. 180min 5-HT G2 vs G4
	Column A		G2	G2	G2	G2	G2	G2	G2
	vs.		vs.	vs.	vs.	vs.	vs.	vs.	vs.
	Column B		G4	G4	G4	G4	G4	G4	G4
	Unpaired t test
		P value	0.89	0.56	0.76	0.21	0.11	0.89	0.65
		P value summary	ns	ns	ns	ns	ns	ns	ns
		Significantly different (P < 0.05)?	No	No	No	No	No	No	No
		One- or two-tailed P value?	Two-tailed	Two-tailed	Two-tailed	Two-tailed	Two-tailed	Two-tailed	Two-tailed
		t, df	t=0.1400, df=22	t=0.5902, df=22	t=0.3053, df=22	t=1.279, df=22	t=1.666, df=22	t=0.1366, df=22	t=0.4603, df=22
	How big is the difference?
		Mean of column A	115.9	107.1	100.4	94.8	94.33	97.27	96.14
		Mean of column B	116.8	109.8	101.7	101	101	98.01	97.46
		Difference between means (A - B) ± SEM	-0.9083 ± 6.488	-2.733 ± 4.631	-1.258 ± 4.122	-6.225 ± 4.868	-6.642 ± 3.987	-0.7417 ± 5.431	-1.317 ± 2.861
		95% confidence interval	-14.36 to 12.55	-12.34 to 6.871	-9.807 to 7.290	-16.32 to 3.872	-14.91 to 1.627	-12.01 to 10.52	-7.249 to 4.616
		R squared (eta squared)	0.00089	0.01559	0.004218	0.06917	0.112	0.0008468	0.009537
	F test to compare variances
		F, DFn, Dfd	1.403, 11, 11	1.154, 11, 11	4.179, 11, 11	1.678, 11, 11	2.945, 11, 11	1.871, 11, 11	1.488, 11, 11
		P value	0.58	0.82	0.03	0.4	0.09	0.31	0.52
		P value summary	ns	ns	*	ns	ns	ns	ns
		Significantly different (P < 0.05)?	No	No	Yes	No	No	No	No
	Data analyzed
		Sample size, column A	12	12	12	12	12	12	12
		Sample size, column B	12	12	12	12	12	12	12

## Sheet: Unpaired t test of 5-HT_4
Data information
	Groups
		G3	G3 (Repeat Sham)
		G4	G4 (Repeat AT-04)
Unpaired t test
	Table Analyzed		30min irrad. 5-HT G3 vs G4	after irrad. 30min 5-HT G3 vs G4	after irrad. 60min 5-HT G3 vs G4	after irrad. 90min 5-HT G3 vs G4	after irrad. 120min 5-HT G3 vs G4	after irrad. 150min 5-HT G3 vs G4	after irrad. 180min 5-HT G3 vs G4
	Column A		G3	G3	G3	G3	G3	G3	G3
	vs.		vs.	vs.	vs.	vs.	vs.	vs.	vs.
	Column B		G4	G4	G4	G4	G4	G4	G4
	Unpaired t test
		P value	0.005	0.007	0.26	0.33	0.17	0.58	0.99
		P value summary	**	**	ns	ns	ns	ns	ns
		Significantly different (P < 0.05)?	Yes	Yes	No	No	No	No	No
		One- or two-tailed P value?	Two-tailed	Two-tailed	Two-tailed	Two-tailed	Two-tailed	Two-tailed	Two-tailed
		t, df	t=3.120, df=22	t=3.004, df=22	t=1.146, df=22	t=0.9879, df=22	t=1.404, df=22	t=0.5679, df=22	t=0.01509, df=22
	How big is the difference?
		Mean of column A	102.5	97.88	96.75	97	95.33	94.96	97.41
		Mean of column B	116.8	109.8	101.7	101	101	98.01	97.46
		Difference between means (A - B) ± SEM	-14.36 ± 4.602	-11.97 ± 3.984	-4.925 ± 4.299	-4.025 ± 4.074	-5.650 ± 4.025	-3.050 ± 5.371	-0.05000 ± 3.313
		95% confidence interval	-23.90 to -4.814	-20.23 to -3.705	-13.84 to 3.990	-12.47 to 4.424	-14.00 to 2.697	-14.19 to 8.089	-6.921 to 6.821
		R squared (eta squared)	0.3067	0.2909	0.0563	0.04248	0.08221	0.01445	1.035e-05
	F test to compare variances
		F, DFn, Dfd	4.789, 11, 11	2.622, 11, 11	2.874, 11, 11	8.496, 11, 11	2.739, 11, 11	1.998, 11, 11	1.242, 11, 11
		P value	0.02	0.12	0.09	0.001	0.11	0.27	0.73
		P value summary	*	ns	ns	**	ns	ns	ns
		Significantly different (P < 0.05)?	Yes	No	No	Yes	No	No	No
	Data analyzed
		Sample size, column A	12	12	12	12	12	12	12
		Sample size, column B	12	12	12	12	12	12	12

## Sheet: Unpaired t test of NA_1
Data information
	Groups
		G1	G1 (Single Sham)
		G2	G2 (Single AT-04)
Unpaired t test
	Table Analyzed		30min irrad. NA G1 vs G2	after irrad. 30min NA G1 vs G2	after irrad. 60min NA G1 vs G2	after irrad. 90min NA G1 vs G2	after irrad. 120min NA G1 vs G2	after irrad. 150min NA G1 vs G2	after irrad. 180min NA G1 vs G2
	Column A		G1	G1	G1	G1	G1	G1	G1
	vs.		vs.	vs.	vs.	vs.	vs.	vs.	vs.
	Column B		G2	G2	G2	G2	G2	G2	G2
	Unpaired t test
		P value	0.08	0.59	0.43	0.77	0.69	0.88	0.91
		P value summary	ns	ns	ns	ns	ns	ns	ns
		Significantly different (P < 0.05)?	No	No	No	No	No	No	No
		One- or two-tailed P value?	Two-tailed	Two-tailed	Two-tailed	Two-tailed	Two-tailed	Two-tailed	Two-tailed
		t, df	t=1.863, df=22	t=0.5395, df=22	t=0.8021, df=22	t=0.3004, df=22	t=0.3992, df=22	t=0.1526, df=22	t=0.1117, df=22
	How big is the difference?
		Mean of column A	103.4	102	103.6	100.8	97.13	97.68	97.74
		Mean of column B	110.1	104.2	101.5	99.9	98.68	98.18	97.3
		Difference between means (A - B) ± SEM	-6.708 ± 3.601	-2.175 ± 4.031	2.142 ± 2.670	0.9083 ± 3.024	-1.542 ± 3.861	-0.4917 ± 3.221	0.4417 ± 3.955
		95% confidence interval	-14.18 to 0.7593	-10.54 to 6.185	-3.396 to 7.679	-5.362 to 7.179	-9.550 to 6.467	-7.172 to 6.188	-7.760 to 8.644
		R squared (eta squared)	0.1363	0.01306	0.02841	0.004085	0.007193	0.001058	0.0005666
	F test to compare variances
		F, DFn, Dfd	2.599, 11, 11	1.495, 11, 11	1.838, 11, 11	3.193, 11, 11	1.442, 11, 11	1.162, 11, 11	2.127, 11, 11
		P value	0.13	0.52	0.33	0.07	0.55	0.81	0.23
		P value summary	ns	ns	ns	ns	ns	ns	ns
		Significantly different (P < 0.05)?	No	No	No	No	No	No	No
	Data analyzed
		Sample size, column A	12	12	12	12	12	12	12
		Sample size, column B	12	12	12	12	12	12	12

## Sheet: Unpaired t test of NA_2
Data information
	Groups
		G1	G1 (Single Sham)
		G3	G3 (Repeat Sham)
Unpaired t test
	Table Analyzed		30min irrad. NA G1 vs G3	after irrad. 30min NA G1 vs G3	after irrad. 60min NA G1 vs G3	after irrad. 90min NA G1 vs G3	after irrad. 120min NA G1 vs G3	after irrad. 150min NA G1 vs G3	after irrad. 180min NA G1 vs G3
	Column A		G1	G1	G1	G1	G1	G1	G1
	vs.		vs.	vs.	vs.	vs.	vs.	vs.	vs.
	Column B		G3	G3	G3	G3	G3	G3	G3
	Unpaired t test
		P value	0.8	0.9	0.43	0.44	0.79	0.68	0.81
		P value summary	ns	ns	ns	ns	ns	ns	ns
		Significantly different (P < 0.05)?	No	No	No	No	No	No	No
		One- or two-tailed P value?	Two-tailed	Two-tailed	Two-tailed	Two-tailed	Two-tailed	Two-tailed	Two-tailed
		t, df	t=0.2620, df=22	t=0.1304, df=22	t=0.8004, df=22	t=0.7913, df=22	t=0.2749, df=22	t=0.4181, df=22	t=0.2460, df=22
	How big is the difference?
		Mean of column A	103.4	102	103.6	100.8	97.13	97.68	97.74
		Mean of column B	104.2	102.5	100.8	97.19	98.48	99.18	96.68
		Difference between means (A - B) ± SEM	-0.8083 ± 3.086	-0.5417 ± 4.154	2.767 ± 3.457	3.617 ± 4.571	-1.342 ± 4.881	-1.500 ± 3.588	1.058 ± 4.302
		95% confidence interval	-7.208 to 5.591	-9.156 to 8.073	-4.402 to 9.936	-5.862 to 13.10	-11.47 to 8.782	-8.940 to 5.940	-7.864 to 9.981
		R squared (eta squared)	0.003109	0.0007723	0.02829	0.02767	0.003422	0.007883	0.002743
	F test to compare variances
		F, DFn, Dfd	1.643, 11, 11	1.649, 11, 11	1.588, 11, 11	2.000, 11, 11	1.706, 11, 11	1.682, 11, 11	1.352, 11, 11
		P value	0.42	0.42	0.46	0.27	0.39	0.4	0.63
		P value summary	ns	ns	ns	ns	ns	ns	ns
		Significantly different (P < 0.05)?	No	No	No	No	No	No	No
	Data analyzed
		Sample size, column A	12	12	12	12	12	12	12
		Sample size, column B	12	12	12	12	12	12	12

[truncated: 11 more sheets: Unpaired t test of NA_3, Unpaired t test of NA_4, 95% Confidence Interval of 5HT, 2way ANOVA results_1, 2way ANOVA MC_1, 2way ANOVA Narrative results_1, Individual data of NA, 95% Confidence Interval of NA, 2way ANOVA results_2, 2way ANOVA MC_2, 2way ANOVA Narrative result_2]
