# Supplementary material for: Neuromodulation Through Magnetic Fields Irradiation with AT-04 Improves Hyperalgesia in a Rat Model of Neuropathic Pain via Descending Pain Modulatory Systems and Opioid Analgesia
Source: Cell Mol Neurobiol. 2023 Nov 7;43(8):4345–62. doi: 10.1007/s10571-023-01430-9 (PMC10660917; doi:10.1007/s10571-023-01430-9)
Supplement: Supplementary file 4 — Supplementary file4 (XLSX 39 kb) [file 10571_2023_1430_MOESM4_ESM.xlsx]

## Sheet: sheet information
Supplementary Information
	Article title
		Neuromodulation through Magnetic fields irradiation with AT-04 improves hyperalgesia in a rat model of neuropathic pain via descending pain modulatory systems and opioid analgesia.
	Journal name
		Cellular and Molecular Neurobiology
	Author name
		Tatsuro Kohno, Kaori Takaki, Kaori Kishita, Kazunori Mitsutake, Nozomu Tofuku, Iwao Kishita
	Corresponding author
		Iwao Kishita
	Affiliation of the corresponding author
		Peace of Mind Co., Ltd., 2-8-6 Tokuo, Kita-ku, Kumamoto City, Kumamoto, 861-5525, Japan
	e-mail address of the corresponding author
		biotechnology@p-mind.co.jp
File information
	File name
		SI_4
	Caption
		Effects of µ-opioid receptor antagonists on the analgesic effects of AT-04 on PSL model rat. This Supplementary Information (SI) includes raw data and comprehensive statistical analysis information for detailed analysis of the reported results and supplementary information mentioned in the main manuscript.
	Groups
		G1	Sham surgery + solvent + sham device
		G2	PSL surgery + solvent + sham device
		G3	PSL surgery + solvent + AT-04
		G4	PSL surgery + naloxone (4 mg/kg) + AT-04
	Sheet information
		Sheet name	analysed Date	analysed Groups
		sheet information
		Individual data	individual	all groups
		Paired t test of Pre-Post	pre - Day3	each groups
		Unpaired t test of Day8	Day8	each groups
		Ordinary one-way ANOVA of D3	Day3	all groups
		95% Confidence Interval	individual	all groups
		2way ANOVA results	individual	all groups
		2way ANOVA Multiple comparisons	individual	all groups
		2way ANOVA Narrative results	individual	all groups
	Statistical analysis
		Prism 9 (Graphpad Software, USA)

## Sheet: Individual data
		G1 : sham surgery + solvent + sham device
		G1-1	G1-2	G1-3	G1-4	G1-5	G1-6	G1-7	Mean	SD
	Pre	12	19.4	21.6	21.6	23.8	21.6	13	19	4.62745
	Day3	8	8.8	10	8.4	9.2	8.8	8	8.74286	0.709124
	Day5	8.8	9.6	8.8	9.2	9.2	10	8	9.08571	0.641427
	Day8	10	8.8	8.8	8.8	9.6	9.2	8.8	9.14286	0.485994
		G2 : PSL surgery + solvent + sham device
		G2-1	G2-2	G2-3	G2-4	G2-5	G2-6	G2-7	Mean	SD
	Pre	17.2	17.2	23.8	19.4	17.2	14	21.6	18.6286	3.25869
	Day3	2.4	1.88	2.8	3.2	4	1.88	3.2	2.76571	0.775088
	Day5	2.8	2.8	3.2	3.2	3.2	1.88	2.8	2.84	0.468188
	Day8	3.6	2	2.8	3.2	2.4	2.4	2.8	2.74286	0.538074
		G3 : PSL surgery + solvent + AT-04
		G3-1	G3-2	G3-3	G3-4	G3-5	G3-6	G3-7	Mean	SD
	Pre	21.6	15	13	23.8	17.2	15	17.2	17.5429	3.86042
	Day3	3.6	1.88	2	4	3.2	2.8	2	2.78286	0.852872
	Day5	4	2	2.4	4	3.2	2.8	1.88	2.89714	0.877529
	Day8	7.2	4	4.8	8	5.2	4.8	5.2	5.6	1.44222
		G4 : PSL surgery + naloxone (4 mg/kg) + AT-04
		G4-1	G4-2	G4-3	G4-4	G4-5	G4-6	G4-7	Mean	SD
	Pre	19.4	26	15	19.4	26	21.6	13	20.0571	4.9876
	Day3	4	3.2	1.76	2	4	2	2.8	2.82286	0.948503
	Day5	3.2	3.2	1.88	1.88	4	2.8	3.2	2.88	0.771146
	Day8	6	3.2	2	3.6	5.2	2.4	3.6	3.71429	1.43693

## Sheet: Paired t test of Pre-Post
Data information
	Groups
		G1	Sham surgery + solvent + sham device
		G2	PSL surgery + solvent + sham device
		G3	PSL surgery + solvent + AT-04
		G4	PSL surgery + naloxone (4 mg/kg) + AT-04
Paired t test
	Data point
		Column A	pre
		Column B	Post (Day 3)
	Table Analyzed		Pre-Post G1	Pre-Post G2	Pre-Post G3	Pre-Post G4
	Column B		Post	Post	Post	Post
	vs.		vs.	vs.	vs.	vs.
	Column A		Pre	Pre	Pre	Pre
	Paired t test
		P value	<0.001	<0.001	<0.001	<0.001
		P value summary	***	***	***	***
		Significantly different (P < 0.05)?	Yes	Yes	Yes	Yes
		One- or two-tailed P value?	Two-tailed	Two-tailed	Two-tailed	Two-tailed
		t, df	t=6.560, df=6	t=13.80, df=6	t=12.34, df=6	t=9.868, df=6
		Number of pairs	7	7	7	7
	How big is the difference?
		Mean of differences (B - A)	-10.26	-15.86	-14.76	-17.23
		SD of differences	4.137	3.04	3.164	4.621
		SEM of differences	1.564	1.149	1.196	1.747
		95% confidence interval	-14.08 to -6.431	-18.67 to -13.05	-17.69 to -11.83	-21.51 to -12.96
		R squared (partial eta squared)	0.8776	0.9695	0.9621	0.942
	How effective was the pairing?
		Correlation coefficient (r)	0.7314	0.3911	0.8537	0.4675
		P value (one tailed)	0.03	0.19	0.007	0.15
		P value summary	*	ns	**	ns
		Was the pairing significantly effective?	Yes	No	Yes	No

## Sheet: Unpaired t test of Day8
Data information
	Groups
		G1	Sham surgery + solvent + sham device
		G2	PSL surgery + solvent + sham device
		G3	PSL surgery + solvent + AT-04
		G4	PSL surgery + naloxone (4 mg/kg) + AT-04
Unpaired t test
	Table Analyzed		Day8 G1 vs G2	Day8 G2 vs G3	Day8 G3 vs G4
	Column A		G1	G2	G3
	vs.		vs.	vs.	vs.
	Column B		G2	G3	G4
	Unpaired t test
		P value	<0.001	<0.001	0.03
		P value summary	***	***	*
		Significantly different (P < 0.05)?	Yes	Yes	Yes
		One- or two-tailed P value?	Two-tailed	Two-tailed	Two-tailed
		t, df	t=23.35, df=12	t=4.911, df=12	t=2.451, df=12
	How big is the difference?
		Mean of column A	9.143	2.743	5.6
		Mean of column B	2.743	5.6	3.714
		Difference between means (A - B) ± SEM	6.400 ± 0.2740	-2.857 ± 0.5818	1.886 ± 0.7695
		95% confidence interval	5.803 to 6.997	-4.125 to -1.589	0.2091 to 3.562
		R squared (eta squared)	0.9785	0.6677	0.3335
	F test to compare variances
		F, DFn, Dfd	1.226, 6, 6	7.184, 6, 6	1.007, 6, 6
		P value	0.81	0.03	>0.99
		P value summary	ns	*	ns
		Significantly different (P < 0.05)?	No	Yes	No
	Data analyzed
		Sample size, column A	7	7	7
		Sample size, column B	7	7	7

## Sheet: Ordinary one-way ANOVA of D3
Data information
	Groups
		G1	Sham surgery + solvent + sham device
		G2	PSL surgery + solvent + sham device
		G3	PSL surgery + solvent + AT-04
		G4	PSL surgery + naloxone (4 mg/kg) + AT-04
	Data point
		Column A	Day3	G1
		Column B	Day3	G2
		Column C	Day3	G3
		Column D	Day3	G4
ANOVA results
	Table Analyzed		Day3
	Data sets analyzed		A-D
	ANOVA summary
		F	90.83
		P value	<0.001
		P value summary	***
		Significant diff. among means (P < 0.05)?	Yes
		R squared	0.9191
	Brown-Forsythe test
		F (DFn, DFd)	0.5105 (3, 24)
		P value	0.68
		P value summary	ns
		Are SDs significantly different (P < 0.05)?	No
	Bartlett's test
		Bartlett's statistic (corrected)	0.5276
		P value	0.91
		P value summary	ns
		Are SDs significantly different (P < 0.05)?	No
	ANOVA table		SS	DF	MS	F (DFn, DFd)	P value
		Treatment (between columns)	186	3	62.01	F (3, 24) = 90.83	P<0.001
		Residual (within columns)	16.38	24	0.6827
		Total	202.4	27
	Data summary
		Number of treatments (columns)	4
		Number of values (total)	28
Multiple comparisons
	Number of families		1
	Number of comparisons per family		3
	Alpha		0.05
	Dunnett's multiple comparisons test		Mean Diff.	95.00% CI of diff.	Significant?	Summary	Adjusted P Value	A-?
		G1 vs. G2	5.977	4.870 to 7.084	Yes	***	<0.001	B	G2
		G1 vs. G3	5.96	4.853 to 7.067	Yes	***	<0.001	C	G3
		G1 vs. G4	5.92	4.813 to 7.027	Yes	***	<0.001	D	G4
	Test details		Mean 1	Mean 2	Mean Diff.	SE of diff.	n1	n2	q	DF
		G1 vs. G2	8.743	2.766	5.977	0.4416	7	7	13.53	24
		G1 vs. G3	8.743	2.783	5.96	0.4416	7	7	13.5	24
		G1 vs. G4	8.743	2.823	5.92	0.4416	7	7	13.4	24

## Sheet: 95% Confidence Interval
Data information
Groups
G1 : Sham surgery + solvent + sham device
G2 : PSL surgery + solvent + sham device
G3 : PSL surgery + solvent + AT-04
G4 : PSL surgery + naloxone (4 mg/kg) + AT-04
	G1			G2			G3			G4
	Mean	Upper Limit	Lower Limit	Mean	Upper Limit	Lower Limit	Mean	Upper Limit	Lower Limit	Mean	Upper Limit	Lower Limit
pre	19	23.2797	14.7203	18.6286	21.6424	15.6148	17.5429	21.1132	13.9726	20.0571	24.6699	15.4444
day 3	8.74286	9.39869	8.08703	2.76571	3.48255	2.04888	2.78286	3.57163	1.99408	2.82286	3.70008	1.94564
day 5	9.08571	9.67894	8.49249	2.84	3.273	2.407	2.89714	3.70872	2.08556	2.88	3.59319	2.16681
day 8	9.14286	9.59233	8.69339	2.74286	3.24049	2.24522	5.6	6.93383	4.26617	3.71429	5.04322	2.38535

## Sheet: 2way ANOVA results
Table Analyzed	Antagonistic Effects of MOR Antagonists on the Analgesic Effect of AT-04 in PSL Rats
Two-way RM ANOVA	Matching: Stacked
Assume sphericity?	No
Alpha	0.05
Source of Variation	% of total variation	P value	P value summary	Significant?	Geisser-Greenhouse's epsilon
day x Column Factor	3.195	<0.0001	****	Yes
day	79.82	<0.0001	****	Yes	0.3685
Column Factor	7.763	<0.0001	****	Yes
Subject	3.95	0.0045	**	Yes
ANOVA table	SS	DF	MS	F (DFn, DFd)	P value
day x Column Factor	168.7	9	18.75	F (9, 72) = 4.844	P<0.0001
day	4215	3	1405	F (1.106, 26.53) = 363.1	P<0.0001
Column Factor	410	3	136.7	F (3, 24) = 15.72	P<0.0001
Subject	208.6	24	8.692	F (24, 72) = 2.246	P=0.0045
Residual	278.6	72	3.87
Data summary
Number of columns (Column Factor)	4
Number of rows (day)	4
Number of subjects (Subject)	28
Number of missing values	0

## Sheet: 2way ANOVA Multiple comparisons
Data information
Groups
G1 : Sham surgery + solvent + sham device
G2 : PSL surgery + solvent + sham device
G3 : PSL surgery + solvent + AT-04
G4 : PSL surgery + naloxone (4 mg/kg) + AT-04
Compare cell means with others in its row and its column
Number of families	8
Number of comparisons per row family	6
Number of comparisons per column family	6
Q	0.05
Two-stage linear step-up procedure of Benjamini, Krieger and Yekutieli	Mean Diff.	Discovery?	q value	Individual P Value
pre
G1 vs. G2	0.3714	No	0.9086	0.8654
G1 vs. G3	1.457	No	0.8672	0.5347
G1 vs. G4	-1.057	No	0.8672	0.6883
G2 vs. G3	1.086	No	0.8672	0.5804
G2 vs. G4	-1.429	No	0.8672	0.5396
G3 vs. G4	-2.514	No	0.8672	0.3136
day 3
G1 vs. G2	5.977	Yes	<0.0001	<0.0001
G1 vs. G3	5.96	Yes	<0.0001	<0.0001
G1 vs. G4	5.92	Yes	<0.0001	<0.0001
G2 vs. G3	-0.01714	No	0.5089	0.9693
G2 vs. G4	-0.05714	No	0.5089	0.9039
G3 vs. G4	-0.04	No	0.5089	0.9353
day 5
G1 vs. G2	6.246	Yes	<0.0001	<0.0001
G1 vs. G3	6.189	Yes	<0.0001	<0.0001
G1 vs. G4	6.206	Yes	<0.0001	<0.0001
G2 vs. G3	-0.05714	No	0.5091	0.8825
G2 vs. G4	-0.04	No	0.5091	0.909
G3 vs. G4	0.01714	No	0.5091	0.9697
day 8
G1 vs. G2	6.4	Yes	<0.0001	<0.0001
G1 vs. G3	3.543	Yes	0.0001	0.0004
G1 vs. G4	5.429	Yes	<0.0001	<0.0001
G2 vs. G3	-2.857	Yes	0.0004	0.0013
G2 vs. G4	-0.9714	Yes	0.0235	0.1342
G3 vs. G4	1.886	Yes	0.0064	0.0306
G1
pre vs. day 3	10.26	Yes	0.0013	0.0006
pre vs. day 5	9.914	Yes	0.0013	0.0008
pre vs. day 8	9.857	Yes	0.0017	0.0016
day 3 vs. day 5	-0.3429	No	0.1946	0.3078
day 3 vs. day 8	-0.4	No	0.1946	0.3089
day 5 vs. day 8	-0.05714	No	0.4477	0.8528
G2
pre vs. day 3	15.86	Yes	<0.0001	<0.0001
pre vs. day 5	15.79	Yes	<0.0001	<0.0001
pre vs. day 8	15.89	Yes	<0.0001	<0.0001
day 3 vs. day 5	-0.07429	No	0.4666	0.7406
day 3 vs. day 8	0.02286	No	0.4968	0.9462
day 5 vs. day 8	0.09714	No	0.4666	0.6915
G3
pre vs. day 3	14.76	Yes	<0.0001	<0.0001
pre vs. day 5	14.65	Yes	<0.0001	<0.0001
pre vs. day 8	11.94	Yes	<0.0001	<0.0001
day 3 vs. day 5	-0.1143	Yes	0.0341	0.1946
day 3 vs. day 8	-2.817	Yes	<0.0001	<0.0001
day 5 vs. day 8	-2.703	Yes	<0.0001	0.0001
G4
pre vs. day 3	17.23	Yes	<0.0001	<0.0001
pre vs. day 5	17.18	Yes	<0.0001	<0.0001
pre vs. day 8	16.34	Yes	<0.0001	0.0001
day 3 vs. day 5	-0.05714	No	0.269	0.7685
day 3 vs. day 8	-0.8914	Yes	0.01	0.019
day 5 vs. day 8	-0.8343	Yes	0.0417	0.0993
Test details	Mean 1	Mean 2	Mean Diff.	SE of diff.	N1	N2	t	DF
pre
G1 vs. G2	19	18.63	0.3714	2.139	7	7	0.1736	10.78
G1 vs. G3	19	17.54	1.457	2.278	7	7	0.6397	11.63
G1 vs. G4	19	20.06	-1.057	2.572	7	7	0.4111	11.93
G2 vs. G3	18.63	17.54	1.086	1.909	7	7	0.5686	11.67
G2 vs. G4	18.63	20.06	-1.429	2.252	7	7	0.6344	10.33
G3 vs. G4	17.54	20.06	-2.514	2.384	7	7	1.055	11.29
day 3
G1 vs. G2	8.743	2.766	5.977	0.3971	7	7	15.05	11.91
G1 vs. G3	8.743	2.783	5.96	0.4192	7	7	14.22	11.61
G1 vs. G4	8.743	2.823	5.92	0.4476	7	7	13.23	11.11
G2 vs. G3	2.766	2.783	-0.01714	0.4356	7	7	0.03936	11.89
G2 vs. G4	2.766	2.823	-0.05714	0.463	7	7	0.1234	11.54
G3 vs. G4	2.783	2.823	-0.04	0.4821	7	7	0.08297	11.87
day 5
G1 vs. G2	9.086	2.84	6.246	0.3001	7	7	20.81	10.98
G1 vs. G3	9.086	2.897	6.189	0.4108	7	7	15.06	10.99
G1 vs. G4	9.086	2.88	6.206	0.3791	7	7	16.37	11.61
G2 vs. G3	2.84	2.897	-0.05714	0.3759	7	7	0.152	9.16
G2 vs. G4	2.84	2.88	-0.04	0.341	7	7	0.1173	9.894
G3 vs. G4	2.897	2.88	0.01714	0.4415	7	7	0.03882	11.81
day 8
G1 vs. G2	9.143	2.743	6.4	0.274	7	7	23.35	11.88
G1 vs. G3	9.143	5.6	3.543	0.5752	7	7	6.159	7.345
G1 vs. G4	9.143	3.714	5.429	0.5733	7	7	9.468	7.355
G2 vs. G3	2.743	5.6	-2.857	0.5818	7	7	4.911	7.639
G2 vs. G4	2.743	3.714	-0.9714	0.5799	7	7	1.675	7.65
G3 vs. G4	5.6	3.714	1.886	0.7695	7	7	2.451	12
G1
pre vs. day 3	19	8.743	10.26	1.564	7	7	6.56	6
pre vs. day 5	19	9.086	9.914	1.608	7	7	6.167	6
pre vs. day 8	19	9.143	9.857	1.806	7	7	5.459	6
day 3 vs. day 5	8.743	9.086	-0.3429	0.3077	7	7	1.114	6
day 3 vs. day 8	8.743	9.143	-0.4	0.3599	7	7	1.111	6
day 5 vs. day 8	9.086	9.143	-0.05714	0.2951	7	7	0.1936	6
G2
pre vs. day 3	18.63	2.766	15.86	1.149	7	7	13.8	6
pre vs. day 5	18.63	2.84	15.79	1.122	7	7	14.07	6
pre vs. day 8	18.63	2.743	15.89	1.195	7	7	13.29	6
day 3 vs. day 5	2.766	2.84	-0.07429	0.2142	7	7	0.3467	6
day 3 vs. day 8	2.766	2.743	0.02286	0.3252	7	7	0.07029	6
day 5 vs. day 8	2.84	2.743	0.09714	0.2332	7	7	0.4165	6
G3
pre vs. day 3	17.54	2.783	14.76	1.196	7	7	12.34	6
pre vs. day 5	17.54	2.897	14.65	1.207	7	7	12.13	6
pre vs. day 8	17.54	5.6	11.94	0.9619	7	7	12.42	6
day 3 vs. day 5	2.783	2.897	-0.1143	0.07828	7	7	1.46	6
day 3 vs. day 8	2.783	5.6	-2.817	0.3078	7	7	9.151	6
day 5 vs. day 8	2.897	5.6	-2.703	0.3041	7	7	8.888	6
G4
pre vs. day 3	20.06	2.823	17.23	1.747	7	7	9.868	6
pre vs. day 5	20.06	2.88	17.18	1.756	7	7	9.784	6
pre vs. day 8	20.06	3.714	16.34	1.813	7	7	9.014	6
day 3 vs. day 5	2.823	2.88	-0.05714	0.1855	7	7	0.308	6
day 3 vs. day 8	2.823	3.714	-0.8914	0.2801	7	7	3.183	6
day 5 vs. day 8	2.88	3.714	-0.8343	0.4282	7	7	1.948	6

## Sheet: 2way ANOVA Narrative results
Source of Variation	DF	Sum of Squares	Mean square
Interaction	9	168.7	18.75
day	3	4215	1405
Column Factor	3	410	136.7
Subject	24	208.6	8.692
Residual (Error)	72	278.6	3.87
Total	111	5281
Does day have the same effect at all values of Column Factor?
Interaction accounts for 3.195% of the total variance.
F = 4.84. DFn = 9, DFd = 72
The P value is < 0.0001
If there is no interaction overall, there is a less than 0.01% chance of randomly observing so much
interaction in an experiment of this size. The interaction is considered extremely significant.
Since the interaction is statistically significant, the P values that
follow for the row and column effects are difficult to interpret.
Does Column Factor affect the result? (Are the curves different?)
Column Factor accounts for 7.763% of the total variance (after adjusting for matching).
F = 15.72. DFn = 3, DFd = 24
The P value is < 0.0001
If Column Factor has no effect overall, there is a less than 0.01% chance of randomly observing an
effect this big (or bigger) in an experiment of this size. The effect is considered extremely significant.
Does day affect the result? (Are the curves horizontal?)
day accounts for 79.82% of the total variance (after adjusting for matching).
F = 363.06. DFn = 3, DFd = 72
The P value is < 0.0001
If day has no effect overall, there is a less than 0.01% chance of randomly observing an
effect this big (or bigger) in an experiment of this size. The effect is considered extremely significant.
Was the matching effective?
F = 2.25. DFn = 24, DFd = 72
The P value = 0.0045
If matching were not effective overall, there is a 0.45% chance of randomly observing an
effect this big (or bigger) in an experiment of this size. The effect is considered very significant.
